# Supplementary material for: Computational Screening of Tip and Stalk Cell Behavior Proposes a Role for Apelin Signaling in Sprout Progression
Source: PLoS One. 2016 Nov 9;11(11):e0159478. doi: 10.1371/journal.pone.0159478 (PMC5102492; doi:10.1371/journal.pone.0159478)
Supplement: S1 Dataset — The archive contains one text file for each treatment for each replicate and the python script used to perform the statistical analysis. (ZIP) [file pone.0159478.s006.zip]

Archive with 77 entries (76 files):
- analysis.py
- expdata/
- expdata/exp_CD34-_130830_blank.txt
- expdata/exp_CD34-_130830_blank_+_VEGF.txt
- expdata/exp_CD34-_130830_siAPJ.txt
- expdata/exp_CD34-_130830_siAPJ_+_VEGF.txt
- expdata/exp_CD34-_130830_siAPLN.txt
- expdata/exp_CD34-_130830_siAPLN_+_VEGF.txt
- expdata/exp_CD34-_130830_siNT.txt
- expdata/exp_CD34-_130830_siNT_+_VEGF.txt
- expdata/exp_CD34-_130927_blank.txt
- expdata/exp_CD34-_130927_blank_+_VEGF.txt
- expdata/exp_CD34-_130927_siAPJ.txt
- expdata/exp_CD34-_130927_siAPJ_+_VEGF.txt
- expdata/exp_CD34-_130927_siAPLN.txt
- expdata/exp_CD34-_130927_siNT.txt
- expdata/exp_CD34-_130927_siNT_+_VEGF.txt
- expdata/exp_CD34-_131004_blank.txt
- expdata/exp_CD34-_131004_blank_+_VEGF.txt
- expdata/exp_CD34-_131004_siAPJ.txt
- expdata/exp_CD34-_131004_siAPJ_+_VEGF.txt
- expdata/exp_CD34-_131004_siAPLN.txt
- expdata/exp_CD34-_131004_siAPLN_+_VEGF.txt
- expdata/exp_CD34-_131004_siNT.txt
- expdata/exp_CD34-_131004_siNT_+_VEGF.txt
- expdata/exp_CD34-_140627_Marchien_blank.txt
- expdata/exp_CD34-_140627_Marchien_blank_+_VEGF.txt
- expdata/exp_CD34-_140627_Marchien_siAPJ.txt
- expdata/exp_CD34-_140627_Marchien_siAPLN.txt
- expdata/exp_CD34-_140627_Marchien_siAPLN_+_VEGF.txt
- expdata/exp_CD34-_140627_Marchien_siNT.txt
- expdata/exp_CD34-_140627_Marchien_siNT_+_VEGF.txt
- expdata/exp_CD34-_140627_Richelle_blank.txt
- expdata/exp_CD34-_140627_Richelle_blank_+_VEGF.txt
- expdata/exp_CD34-_140627_Richelle_siAPJ.txt
- expdata/exp_CD34-_140627_Richelle_siAPJ_+_VEGF.txt
- expdata/exp_CD34-_140627_Richelle_siAPLN.txt
- expdata/exp_CD34-_140627_Richelle_siAPLN_+_VEGF.txt
- expdata/exp_CD34-_140627_Richelle_siNT.txt
- expdata/exp_CD34-_140627_Richelle_siNT_+_VEGF.txt
- expdata/exp_unsrt_130823_blank.txt
- expdata/exp_unsrt_130823_siAPJ.txt
- expdata/exp_unsrt_130823_siAPJ_+_VEGF.txt
- expdata/exp_unsrt_130823_siAPLN.txt
- expdata/exp_unsrt_130823_siAPLN_+_VEGF.txt
- expdata/exp_unsrt_130823_siNT.txt
- expdata/exp_unsrt_130823_siNT_+_VEGF.txt
- expdata/exp_unsrt_131011_blank.txt
- expdata/exp_unsrt_131011_blank_+_VEGF.txt
- expdata/exp_unsrt_131011_siAngpt2.txt
- expdata/exp_unsrt_131011_siAngpt2_+_VEGF.txt
- expdata/exp_unsrt_131011_siAPJ.txt
- expdata/exp_unsrt_131011_siAPLN.txt
- expdata/exp_unsrt_131011_siAPLN_+_VEGF.txt
- expdata/exp_CD34-_130927_siAPLN_+_VEGF.txt
- expdata/exp_CD34-_140627_Marchien_siAPJ_+_VEGF.txt
- expdata/exp_unsrt_130823_blank_+_VEGF.txt
- expdata/exp_unsrt_131011_siEphB1.txt
- expdata/exp_unsrt_131011_siEphB1_+_VEGF.txt
- expdata/exp_unsrt_131011_siNT.txt
- expdata/exp_unsrt_131011_siNT_+_VEGF.txt
- expdata/exp_unsrt_140411_blank.txt
- expdata/exp_unsrt_140411_blank_+_VEGF.txt
- expdata/exp_unsrt_140411_siAPJ.txt
- expdata/exp_unsrt_140411_siAPJ_+_VEGF.txt
- expdata/exp_unsrt_140411_siAPLN.txt
- expdata/exp_unsrt_140411_siAPLN_+_VEGF.txt
- expdata/exp_unsrt_140411_siNT.txt
- expdata/exp_unsrt_140411_siNT_+_VEGF.txt
- expdata/exp_unsrt_140502_blank.txt
- expdata/exp_unsrt_140502_blank_+_VEGF.txt
- expdata/exp_unsrt_140502_siAPJ.txt
- expdata/exp_unsrt_140502_siAPJ_+_VEGF.txt
- expdata/exp_unsrt_140502_siAPLN.txt
- expdata/exp_unsrt_140502_siAPLN_+_VEGF.txt
- expdata/exp_unsrt_140502_siNT.txt
- expdata/exp_unsrt_140502_siNT_+_VEGF.txt
