# Supplementary material for: Computational Screening of Tip and Stalk Cell Behavior Proposes a Role for Apelin Signaling in Sprout Progression
Source: PLoS One. 2016 Nov 9;11(11):e0159478. doi: 10.1371/journal.pone.0159478 (PMC5102492; doi:10.1371/journal.pone.0159478)
Supplement: S1 Dataset — The archive contains one text file for each treatment for each replicate and the python script used to perform the statistical analysis. (ZIP) [file pone.0159478.s006.zip › analysis.py]

# load some generic libraries
import os,sys,string,glob,copy

import numpy as np

# pandas for data management
import pandas as pd

import matplotlib.pyplot as plt


# use the stats module from scipy for anova
from scipy import stats

# rpy2 to use R's TukeyHSD function
from rpy2.robjects import r,pandas2ri
pandas2ri.activate()

# make nice plots with seaborn and use gridspec to position them
import seaborn as sns
sns.set_context("paper", font_scale=2, rc={"lines.linewidth": 1})
sns.set_style("ticks",{ 'xtick.major.size': 0.0})
import matplotlib.gridspec as gridspec

# set some paths 
#basepath = '/home/mpalm/projects/tipcells/'
basepath = os.getcwd()
#os.chdir(basepath)
#sys.path.append(basepath+'bin/')

## Read the data

# First, we read all the data in a pandas dataframe. While doing this, we directly normalize the observations per biological replicate. For this, we divide each metric by the reference mean of the siNT treatment of that experiment.: $Y_\text{ni} = \frac{Y_\text{i}}{\bar{Y}_\text{siNT}}$, where $Y_\text{i}$ denotes the observation of the $i$-th spheroid and $\bar{Y}_\text{siNT}$ denotes the mean value for siNT.

# some info concerning available metrics and treatments
observed_metrics = ['count','total length']
metrics_cols = [1,2]    # columns containing the metrics specified in observed_metrics
normalized_metrics = [metric+' (normalized)' for metric in observed_metrics]
treatments = ['siNT','siAPLN','siAPJ','siNT + VEGF','siAPLN + VEGF','siAPJ + VEGF']

# experiment sessions per sorting
dataCD34 = ['130830','130927','131004','140627_Richelle','140627_Marchien']
dataWT = ['130823','140411','131011','140502']
experiments = {'CD34-':dataCD34,'unsrt':dataWT}

# read data set for a specific cell poulation (sorting), experiment (date) and treatment
def read_data_file(sorting,date,treatment):
    fn = 'expdata/exp_{}_{}_{}.txt'.format(sorting,date,treatment.replace(' ','_'))
    if os.path.isfile(fn):
        data = np.loadtxt(fn,skiprows=1,usecols=[0]+metrics_cols)
        df = pd.DataFrame(data,columns=['repeat']+observed_metrics)                                                                           
        df['sorting'] = sorting
        df['date'] = date
        df['treatment'] = treatment        
    else:
        print 'could not find',fn
        df = None                                                                
    return df

# read all data for a set of experiments
df = pd.DataFrame(columns=['sorting','date','treatment','repeat']
                  +observed_metrics+normalized_metrics)
for sorting,dates in experiments.iteritems():
    for date in dates:
        # Read reference data first        
        sref = read_data_file(sorting,date,'siNT')                    
        srefV = read_data_file(sorting,date,'siNT')          
        #srefV = read_data_file(sorting,date,'siNT + VEGF')  
        for treatment in treatments:                
            # read data from file
            s = read_data_file(sorting,date,treatment)
            if s is None:
                continue
            # normalize data with reference            
            for m in observed_metrics:
                if 'VEGF' in treatment:
                    s[m+' (normalized)'] = s[m]/srefV[m].mean()                                                                        
                else:
                    s[m+' (normalized)'] = s[m]/sref[m].mean()                                                    
            df = df.append(s)                            

## Analysis of individual replicates

# Below, we visualize the data per replicate using box plots of the data with the data points on top.

# create box plots for given sorting and metric
def boxplot_metric_for_sorting(df,sorting,metric,plot_title=None,yrange=None,normalized=False,fn=None,ylabel=None):
    sdf = df[df['sorting']==sorting]
    dates = sdf['date'].unique()
    fig = plt.figure(figsize=(12,4.6))
    gs = gridspec.GridSpec(1,len(dates))
    axes = [fig.add_subplot(ss) for ss in gs]    
    x = np.arange(len(treatments)) 
    if normalized:
        metric = metric+' (normalized)'
    for n,date in enumerate(dates):        
        ddf = sdf[sdf['date']==date]
        sns.boxplot(x='treatment',y=metric,data=ddf,ax=axes[n])
        sns.stripplot(x='treatment',y=metric,data=ddf,ax=axes[n])        
        axes[n].set_xticklabels(axes[n].get_xticklabels(), rotation=90)
        axes[n].set_xlabel('')
        axes[n].set_title('Replicate {}'.format(n+1))
        if n > 0:
            axes[n].sharey = axes[0]        
            plt.setp(axes[n].get_yticklabels(), visible=False)
            axes[n].set_ylabel('')  
        else:
            if (ylabel is not None):
                axes[n].set_ylabel(ylabel)
        if yrange is not None:
            axes[n].set_ylim((yrange[0],yrange[1]))
    if plot_title is not None:
        fig.suptitle(plot_title,fontsize=18)            
    else:
        fig.suptitle(sorting,fontsize=18)    
    gs.tight_layout(fig, rect=[0, 0.03, 1, 0.95])  
    sns.despine()    
    if fn is not None:
        plt.savefig(fn)
    
        
boxplot_metric_for_sorting(df,'unsrt','count',plot_title='Unsorted cells - number of sprouts',yrange=[0,35],
                          fn='{}/unsrt_count_boxplot.pdf'.format(basepath),
                           ylabel='number of sprouts')
boxplot_metric_for_sorting(df,'unsrt','total length',plot_title='Unsorted cells - Total sprout length'
                           ,yrange=[0,5000],fn='{}/unsrt_length_boxplot.pdf'.format(basepath),
                           ylabel='total sprout length')
boxplot_metric_for_sorting(df,'CD34-','count',plot_title='CD34- cells - number of sprouts',yrange=[0,25],
                          fn='{}/CD34-_count_boxplot.pdf'.format(basepath),
                           ylabel='number of sprouts')
boxplot_metric_for_sorting(df,'CD34-','total length',plot_title='CD34- cells - Total sprout length'
                          ,yrange=[0,5000],fn='{}/CD34-_length_boxplot.pdf'.format(basepath),
                           ylabel='total sprout length')    


## Pooling the data
# To pool the data we compute the mean of each normalized metric for each treatment per biological replicate. Hence, the pooled data set is a data set that contains 4 (for unsorted) or 5 (for CD34-) data points per treatment. Next, we test for significant effects using ANOVA and Tukey's range test.


df_mean = pd.DataFrame(columns=['sorting','date','treatment']+normalized_metrics+observed_metrics)
for sorting in df['sorting'].unique():
    for date in df[df['sorting']==sorting]['date'].unique():
        for treatment in df[(df['sorting']==sorting)&(df['date']==date)]['treatment'].unique():
            ddf = df[(df['sorting']==sorting)&(df['date']==date)&(df['treatment']==treatment)]
            row = [sorting,date,treatment]+[ddf[metric].mean() for metric in normalized_metrics+observed_metrics]
            df_mean = df_mean.append(pd.DataFrame([row],columns=df_mean.columns))


# ## Testing for significant effects

# To identify significant effects of the treatments we use ANOVA. Then, to identify which treatments affect the spheroid development, we perform Tukey's range test.


# While the python library statsmodels has a function for TukeyHSD, we don't use 
# it because it does not return the p-values. Instead, we use the TukeyHSD function
# of R and use rpy2 to interface with R.
def do_stat_test_in_r(df,sorting,metric):
    r_metric = metric.replace(' ','.').replace(')','.').replace('(','.')
    r('rm(list=ls())')
    r.assign('d',pandas2ri.py2ri(df))    
    r("dd = subset(d, sorting=='{}')".format(sorting))
    r("fit = aov({}~treatment,data=dd)".format(r_metric))    
    r('res = TukeyHSD(fit)')
    r('p = data.frame(res$treatment)')
    p = pandas2ri.ri2py(r['p'])
    return p['p.adj']

# Perform statistical testing for a given sorting and metric in two steps:
# 1) use ANOVA to check if there are any differences in the data set
# 2) if the ANOVA returned a p-value lower than alpha, use Tukey's range test 
#    to obtain p-values for each pair of treatments.
def stat_test(df,sorting,metric,alpha=0.05,verbose=False):
    # 1) ANOVA
    d = np.rec.array([df[df['sorting']==sorting]['treatment'],df[df['sorting']==sorting][metric]],
                   dtype = [('treatment','|U20'),(metric, 'f')])
    f,p = stats.f_oneway(d[d['treatment']=='siNT'][metric],d[d['treatment']=='siAPLN'][metric],
                     d[d['treatment']=='siAPJ'][metric],d[d['treatment']=='siNT + VEGF'][metric],
                     d[d['treatment']=='siAPLN + VEGF'][metric],d[d['treatment']=='siAPJ + VEGF'][metric])    
    # create list of unique treatment pairs
    treatments = np.unique(d['treatment'])        
    groups = [(treatments[i],treatments[j]) for i in range(len(treatments))
             for j in range(i+1,len(treatments))]      
    # compute p-values
    # if the ANOVA returned a p > 0, all p-values will be 1
    pvalues = np.ones(len(groups))
    if p < alpha:
        pvalues = do_stat_test_in_r(df_mean,sorting,metric)
        if verbose:
            try:                
                from prettytable import PrettyTable            
                tab = PrettyTable(['Treatment 1','Treatment 2','p-value'])                
                sig = False
                for i,p in enumerate(pvalues):
                    if p < alpha:
                        tab.add_row([groups[i][0],groups[i][1],p])
                        sig = True
                if sig:
                    print '=== ANOVA + TukeyHSD for sorting = {} and metric = {} ==='.format(sorting,metric)            
                    print tab
            except:
                print 'Verbose mode requires the prettytable package'
    return pvalues,groups

# plot bar charts of the mean value of the metric and mark significant results
def plot_res_with_stat(df,sorting,metric,alpha1=0.05,alpha2=0.01,ax=None,label=None,ylabel=None):      
    if ax is None:
        ax = plt.gca()      
    # The treatments in 'df' are sorted alphabetically, but we want to
    # plot them in the order of the global treatments list. Therefore, we 
    # need to reorder the results.
    treatments_sort = copy.deepcopy(treatments)
    treatments_sort.sort()
    sort_idx = [treatments_sort.index(t) for t in treatments]
    # compute mean and standard deviation, and order
    mu = df[df['sorting']==sorting].groupby('treatment')[metric].mean()[sort_idx]
    std = df[df['sorting']==sorting].groupby('treatment')[metric].std()[sort_idx]
    # compute p-values
    p,groups = stat_test(df,sorting,metric)
    # In order to have different colored bars for the treatments with VEGF
    # and without VEGF, we must plot each group separately.
    # First, we plot the bars for treatments without VEGF
    x1 = np.arange(3)
    mu1 = np.array([mu[t] for t in treatments if 'VEGF' not in t])
    std1 = np.array([std[t] for t in treatments if 'VEGF' not in t])            
    ax.bar(x1,mu1,yerr=std1,linewidth=1,edgecolor='black',color='#aaaaaa',
           error_kw={'ecolor':'black','linewidth':1,'capthick':1},
          label='without VEGF')    
    # Next, we plot the bars for treatments with VEGF
    x2 = np.arange(3)+4
    mu2 = np.array([mu[t] for t in treatments if 'VEGF' in t])
    std2 = np.array([std[t] for t in treatments if 'VEGF' in t])                
    ax.bar(x2,mu2,yerr=std2,linewidth=1,edgecolor='black',color='#555555',
           error_kw={'ecolor':'black','linewidth':1,'capthick':1},
          label='with VEGF')     
    # Add lines and stars to mark significant differences
    x = np.concatenate((x1,x2))    
    y = 1.2*(mu.max()+std[mu==mu.max()])[0]
    ymin = 1.05*(mu.max()+std[mu==mu.max()])[0]
    lines = []
    for i,p in enumerate(p):
        if p > alpha1:
            continue
        # we don't highlight these p-values because they are not relevant
        # for the questions we're asking
        if ('VEGF' in groups[i][0] and not 'VEGF' in groups[i][1]) or (
            'VEGF' in groups[i][1] and not 'VEGF' in groups[i][0]):
                continue
        x1 = x[treatments.index(groups[i][0])]+0.5
        x2 = x[treatments.index(groups[i][1])]+0.5
        lines.append([x1,x2,p])
    dy = (y-ymin)/len(lines)
    for i,[x1,x2,p] in enumerate(lines):
        ax.plot([x1,x2],[y-i*dy,y-i*dy],'k-')
        marker = '*'
        if p < alpha2:
            marker += '*'
        ax.text((x1+x2)/2.,1.01*(y-i*dy),marker,ha='center',va='center')          
    # Make the plots look nice
    ax.set_xticks(x+0.5)
    ax.set_xticklabels(treatments, rotation=90)
    if ylabel is None:
        ax.set_ylabel(metric)
    else:
        ax.set_ylabel(ylabel)
    ax.set_ylim([0,1.25*(mu.max()+std[mu==mu.max()])[0]])    
    ax.set_xlim([-0.5,7.5])
    ax.set_title(sorting)       
    if label is not None:
        ax.set_title(label)


# plot results for normalized metrics
plot_metrics = normalized_metrics
metric_labels = ['number of sprouts (fold change)','total sprout length (fold change)']
fig = plt.figure(figsize=(10,5*len(plot_metrics)))
gs = gridspec.GridSpec(len(plot_metrics),2)
axes = [fig.add_subplot(ss) for ss in gs]         
sorting_labels = ['unsorted cells','CD34- cells']
for i,sorting in enumerate(['unsrt','CD34-']):
    for j,metric in enumerate(plot_metrics):
        plot_res_with_stat(df_mean,sorting,metric,ax=axes[i+j*2],label=sorting_labels[i],ylabel=metric_labels[j])
gs.tight_layout(fig, rect=[0, 0.03, 1, 0.95]) 
axes[-1].legend(loc=0)
sns.despine()
plt.savefig('{}/length_pooled.pdf'.format(basepath))

def save_res_with_stat(df,sorting,metric):  
    treatments_sort = copy.deepcopy(treatments)
    treatments_sort.sort()
    sort_idx = [treatments_sort.index(t) for t in treatments]
    pvals,groups = stat_test(df_mean,sorting,metric)
    mu = df[df['sorting']==sorting].groupby('treatment')[metric].mean()[sort_idx]
    std = df[df['sorting']==sorting].groupby('treatment')[metric].std()[sort_idx]
    f = open('{}/{}_noVEGF_{}_tukey.txt'.format(basepath,sorting,metric.replace(' ','_')),'w')
    f.write('#exp\tmean\tstd\tp')
    fV = open('{}/{}_VEGF_{}_tukey.txt'.format(basepath,sorting,metric.replace(' ','_')),'w')    
    fV.write('#exp\tmean\tstd\tp')    
    siRNAs = ['siNT','siAPLN','siAPJ']
    for tv in ['',' + VEGF']:
        for t1 in siRNAs:
            idxmu = treatments.index(t1+tv)            
            if ('siNT'+tv,t1+tv) in groups:
                p = pvals[groups.index(('siNT'+tv,t1+tv))]
            elif (t1+tv,'siNT'+tv) in groups:
                p = pvals[groups.index((t1+tv,'siNT'+tv))]
            else:
                p = 1
            if len(tv) > 0:
                fV.write('\n{}\t{}\t{}\t{}'.format(t1,mu[idxmu],std[idxmu],p))
            else:
                f.write('\n{}\t{}\t{}\t{}'.format(t1,mu[idxmu],std[idxmu],p))              
                                
plot_metrics = normalized_metrics
for i,sorting in enumerate(['unsrt','CD34-']):
    for j,metric in enumerate(plot_metrics):
        save_res_with_stat(df_mean,sorting,metric)                    
