# Supplementary material for: Computational Screening of Tip and Stalk Cell Behavior Proposes a Role for Apelin Signaling in Sprout Progression
Source: PLoS One. 2016 Nov 9;11(11):e0159478. doi: 10.1371/journal.pone.0159478 (PMC5102492; doi:10.1371/journal.pone.0159478)
Supplement: S1 Dataset — The archive contains one text file for each treatment for each replicate and the python script used to perform the statistical analysis. (ZIP) [file pone.0159478.s006.zip › expdata/exp_CD34-_130830_blank.txt]

#repeat	Count	Sum length	Mean length	Mean length (um)	SD length	min length	max length
1	10.000000	1288.934000	128.893000	221.695960	64.256000	68.698000	224.295000
2	13.000000	1588.215000	122.170000	210.132400	53.977000	53.971000	229.576000
3	5.000000	1011.285000	202.257000	347.882040	195.102000	51.814000	542.171000
4	7.000000	707.230000	101.033000	173.776760	39.805000	62.296000	170.422000
5	10.000000	1574.204000	157.420000	270.762400	95.121000	43.632000	363.996000
6	18.000000	2750.189000	152.788000	262.795360	108.505000	54.518000	370.407000
7	13.000000	1896.235000	145.864000	250.886080	71.485000	44.134000	239.527000
8	12.000000	2004.095000	167.008000	287.253760	80.600000	45.157000	308.072000
9	13.000000	1959.335000	150.718000	259.234960	68.368000	44.087000	269.118000
10	6.000000	339.573000	56.595000	97.343400	16.377000	39.063000	73.459000
