# Supplementary material for: Computational Screening of Tip and Stalk Cell Behavior Proposes a Role for Apelin Signaling in Sprout Progression
Source: PLoS One. 2016 Nov 9;11(11):e0159478. doi: 10.1371/journal.pone.0159478 (PMC5102492; doi:10.1371/journal.pone.0159478)
Supplement: S1 Dataset — The archive contains one text file for each treatment for each replicate and the python script used to perform the statistical analysis. (ZIP) [file pone.0159478.s006.zip › expdata/exp_CD34-_130830_blank_+_VEGF.txt]

#repeat	Count	Sum length	Mean length	Mean length (um)	SD length	min length	max length
1	12.000000	2010.165000	167.514000	288.124080	86.526000	56.913000	319.817000
2	14.000000	2635.919000	188.280000	323.841600	145.541000	64.089000	583.092000
3	13.000000	2144.394000	164.953000	283.719160	77.819000	62.716000	289.504000
4	16.000000	2843.434000	177.715000	305.669800	93.186000	33.001000	399.127000
5	7.000000	794.761000	113.537000	195.283640	32.890000	75.405000	167.280000
6	16.000000	2235.794000	139.737000	240.347640	74.915000	72.691000	312.569000
7	14.000000	1745.742000	124.696000	214.477120	60.683000	47.254000	275.886000
8	8.000000	1349.313000	168.664000	290.102080	79.803000	84.639000	290.789000
9	8.000000	1255.939000	156.992000	270.026240	47.770000	95.748000	239.420000
10	11.000000	1623.646000	147.604000	253.878880	108.150000	41.654000	428.915000
