# Supplementary material for: Computational Screening of Tip and Stalk Cell Behavior Proposes a Role for Apelin Signaling in Sprout Progression
Source: PLoS One. 2016 Nov 9;11(11):e0159478. doi: 10.1371/journal.pone.0159478 (PMC5102492; doi:10.1371/journal.pone.0159478)
Supplement: S1 Dataset — The archive contains one text file for each treatment for each replicate and the python script used to perform the statistical analysis. (ZIP) [file pone.0159478.s006.zip › expdata/exp_CD34-_130830_siAPJ.txt]

#repeat	Count	Sum length	Mean length	Mean length (um)	SD length	min length	max length
1	7.000000	930.883000	132.983000	228.730760	86.862000	58.164000	298.188000
2	8.000000	553.266000	69.158000	118.951760	32.945000	34.387000	129.083000
3	5.000000	571.283000	114.257000	196.522040	43.075000	67.321000	153.597000
4	13.000000	1694.238000	130.326000	224.160720	53.954000	61.613000	238.555000
5	12.000000	1798.710000	149.892000	257.814240	86.855000	67.587000	325.482000
6	5.000000	318.244000	63.649000	109.476280	31.684000	42.666000	116.242000
