# Supplementary material for: Computational Screening of Tip and Stalk Cell Behavior Proposes a Role for Apelin Signaling in Sprout Progression
Source: PLoS One. 2016 Nov 9;11(11):e0159478. doi: 10.1371/journal.pone.0159478 (PMC5102492; doi:10.1371/journal.pone.0159478)
Supplement: S1 Dataset — The archive contains one text file for each treatment for each replicate and the python script used to perform the statistical analysis. (ZIP) [file pone.0159478.s006.zip › expdata/exp_CD34-_130830_siAPJ_+_VEGF.txt]

#repeat	Count	Sum length	Mean length	Mean length (um)	SD length	min length	max length
1	9.000000	1083.833000	120.426000	207.132720	91.062000	36.180000	283.573000
2	11.000000	2414.561000	219.506000	377.550320	102.591000	103.133000	395.707000
3	12.000000	1938.498000	161.541000	277.850520	84.337000	64.307000	291.260000
4	5.000000	590.828000	118.166000	203.245520	128.578000	42.531000	347.259000
5	18.000000	2908.690000	161.594000	277.941680	66.739000	71.394000	312.675000
6	4.000000	345.405000	86.351000	148.523720	35.982000	58.258000	135.389000
7	8.000000	1104.989000	138.124000	237.573280	89.129000	48.614000	297.160000
