# Supplementary material for: Computational Screening of Tip and Stalk Cell Behavior Proposes a Role for Apelin Signaling in Sprout Progression
Source: PLoS One. 2016 Nov 9;11(11):e0159478. doi: 10.1371/journal.pone.0159478 (PMC5102492; doi:10.1371/journal.pone.0159478)
Supplement: S1 Dataset — The archive contains one text file for each treatment for each replicate and the python script used to perform the statistical analysis. (ZIP) [file pone.0159478.s006.zip › expdata/exp_CD34-_130830_siAPLN.txt]

#repeat	Count	Sum length	Mean length	Mean length (um)	SD length	min length	max length
1	8.000000	976.603000	122.075000	209.969000	65.937000	45.882000	225.383000
2	16.000000	1706.378000	106.649000	183.436280	57.979000	47.058000	235.857000
3	5.000000	499.778000	99.956000	171.924320	42.431000	49.826000	157.132000
4	7.000000	816.036000	116.577000	200.512440	55.891000	64.722000	195.192000
5	11.000000	1741.241000	158.295000	272.267400	57.988000	52.084000	284.257000
6	8.000000	1331.734000	166.467000	286.323240	116.687000	65.046000	439.207000
7	7.000000	637.669000	91.096000	156.685120	33.006000	40.956000	125.065000
8	7.000000	871.138000	124.448000	214.050560	61.430000	43.992000	196.395000
9	5.000000	601.747000	120.349000	207.000280	48.524000	72.542000	202.448000
10	10.000000	2349.185000	234.919000	404.060680	102.427000	101.603000	390.854000
