# Supplementary material for: Computational Screening of Tip and Stalk Cell Behavior Proposes a Role for Apelin Signaling in Sprout Progression
Source: PLoS One. 2016 Nov 9;11(11):e0159478. doi: 10.1371/journal.pone.0159478 (PMC5102492; doi:10.1371/journal.pone.0159478)
Supplement: S1 Dataset — The archive contains one text file for each treatment for each replicate and the python script used to perform the statistical analysis. (ZIP) [file pone.0159478.s006.zip › expdata/exp_CD34-_130830_siAPLN_+_VEGF.txt]

#repeat	Count	Sum length	Mean length	Mean length (um)	SD length	min length	max length
1	23.000000	2539.792000	110.426000	189.932720	67.519000	27.192000	251.520000
2	8.000000	638.743000	79.843000	137.329960	29.372000	51.058000	132.128000
3	16.000000	2673.394000	167.087000	287.389640	79.073000	75.734000	365.944000
4	13.000000	1607.562000	123.659000	212.693480	60.084000	79.530000	301.910000
5	9.000000	1372.245000	152.472000	262.251840	94.555000	54.937000	362.341000
6	18.000000	1729.283000	96.071000	165.242120	65.188000	30.612000	286.927000
7	16.000000	1781.524000	111.345000	191.513400	70.032000	30.499000	302.546000
8	7.000000	792.670000	113.239000	194.771080	51.819000	48.524000	195.784000
9	15.000000	1791.010000	119.401000	205.369720	70.863000	37.719000	237.048000
10	19.000000	2726.845000	143.518000	246.850960	62.009000	58.825000	290.397000
