# Supplementary material for: Computational Screening of Tip and Stalk Cell Behavior Proposes a Role for Apelin Signaling in Sprout Progression
Source: PLoS One. 2016 Nov 9;11(11):e0159478. doi: 10.1371/journal.pone.0159478 (PMC5102492; doi:10.1371/journal.pone.0159478)
Supplement: S1 Dataset — The archive contains one text file for each treatment for each replicate and the python script used to perform the statistical analysis. (ZIP) [file pone.0159478.s006.zip › expdata/exp_CD34-_130830_siNT.txt]

#repeat	Count	Sum length	Mean length	Mean length (um)	SD length	min length	max length
1	8.000000	968.077000	121.010000	208.137200	81.114000	46.781000	248.743000
2	13.000000	1986.970000	152.844000	262.891680	109.030000	39.764000	362.187000
3	14.000000	2585.550000	184.682000	317.653040	114.930000	59.060000	419.822000
4	21.000000	2887.899000	137.519000	236.532680	75.485000	55.005000	321.033000
5	8.000000	1197.162000	149.645000	257.389400	59.563000	70.923000	243.433000
6	10.000000	1884.398000	188.440000	324.116800	71.796000	82.011000	323.686000
7	15.000000	2289.905000	152.660000	262.575200	86.453000	65.653000	336.623000
8	10.000000	1780.553000	178.055000	306.254600	99.084000	50.335000	363.149000
9	14.000000	1944.068000	138.862000	238.842640	80.210000	45.952000	339.418000
10	11.000000	1350.645000	122.786000	211.191920	87.208000	42.366000	283.992000
