# Supplementary material for: Computational Screening of Tip and Stalk Cell Behavior Proposes a Role for Apelin Signaling in Sprout Progression
Source: PLoS One. 2016 Nov 9;11(11):e0159478. doi: 10.1371/journal.pone.0159478 (PMC5102492; doi:10.1371/journal.pone.0159478)
Supplement: S1 Dataset — The archive contains one text file for each treatment for each replicate and the python script used to perform the statistical analysis. (ZIP) [file pone.0159478.s006.zip › expdata/exp_CD34-_130830_siNT_+_VEGF.txt]

#repeat	Count	Sum length	Mean length	Mean length (um)	SD length	min length	max length
1	13.000000	1790.087000	137.699000	236.842280	75.488000	57.557000	273.212000
2	10.000000	894.889000	89.489000	153.921080	55.758000	34.019000	194.636000
3	6.000000	603.092000	100.515000	172.885800	43.793000	60.585000	156.217000
4	5.000000	662.580000	132.516000	227.927520	102.878000	44.641000	263.714000
5	4.000000	563.136000	140.784000	242.148480	71.021000	57.335000	202.029000
6	14.000000	2248.937000	160.638000	276.297360	64.762000	93.780000	283.525000
7	4.000000	312.072000	78.018000	134.190960	20.414000	59.166000	98.982000
8	9.000000	1195.290000	132.810000	228.433200	108.589000	58.971000	402.234000
9	14.000000	2047.473000	146.248000	251.546560	84.428000	33.481000	324.919000
10	10.000000	1696.738000	169.674000	291.839280	83.439000	52.762000	306.923000
