# Supplementary material for: Computational Screening of Tip and Stalk Cell Behavior Proposes a Role for Apelin Signaling in Sprout Progression
Source: PLoS One. 2016 Nov 9;11(11):e0159478. doi: 10.1371/journal.pone.0159478 (PMC5102492; doi:10.1371/journal.pone.0159478)
Supplement: S1 Dataset — The archive contains one text file for each treatment for each replicate and the python script used to perform the statistical analysis. (ZIP) [file pone.0159478.s006.zip › expdata/exp_CD34-_130927_blank.txt]

#repeat	Count	Sum length	Mean length	Mean length (um)	SD length	min length	max length
1	10.000000	1259.781000	125.978000	216.682160	52.074000	54.658000	201.051000
2	9.000000	599.466000	66.607000	114.564040	26.212000	26.942000	111.301000
3	10.000000	1397.366000	139.737000	240.347640	73.237000	55.138000	235.553000
4	7.000000	422.974000	60.425000	103.931000	18.063000	39.368000	89.926000
5	5.000000	352.164000	70.433000	121.144760	19.347000	47.555000	95.135000
6	7.000000	1716.280000	245.183000	421.714760	115.076000	73.309000	402.512000
7	4.000000	524.883000	131.221000	225.700120	50.863000	87.523000	199.047000
8	5.000000	509.817000	101.963000	175.376360	35.797000	61.636000	144.067000
9	6.000000	729.855000	121.643000	209.225960	25.685000	81.446000	148.558000
