# Supplementary material for: Computational Screening of Tip and Stalk Cell Behavior Proposes a Role for Apelin Signaling in Sprout Progression
Source: PLoS One. 2016 Nov 9;11(11):e0159478. doi: 10.1371/journal.pone.0159478 (PMC5102492; doi:10.1371/journal.pone.0159478)
Supplement: S1 Dataset — The archive contains one text file for each treatment for each replicate and the python script used to perform the statistical analysis. (ZIP) [file pone.0159478.s006.zip › expdata/exp_CD34-_130927_blank_+_VEGF.txt]

#repeat	Count	Sum length	Mean length	Mean length (um)	SD length	min length	max length
1	5.000000	178.457000	35.691000	61.388520	8.311000	24.050000	44.465000
2	8.000000	631.566000	78.946000	135.787120	46.064000	32.371000	150.300000
3	4.000000	426.109000	106.527000	183.226440	62.706000	44.431000	188.636000
4	5.000000	363.222000	72.644000	124.947680	27.633000	45.310000	116.815000
5	8.000000	719.251000	89.906000	154.638320	29.776000	46.517000	132.873000
6	11.000000	1143.166000	103.924000	178.749280	58.744000	42.159000	261.299000
7	12.000000	1706.201000	142.183000	244.554760	101.591000	38.859000	427.595000
