# Supplementary material for: Computational Screening of Tip and Stalk Cell Behavior Proposes a Role for Apelin Signaling in Sprout Progression
Source: PLoS One. 2016 Nov 9;11(11):e0159478. doi: 10.1371/journal.pone.0159478 (PMC5102492; doi:10.1371/journal.pone.0159478)
Supplement: S1 Dataset — The archive contains one text file for each treatment for each replicate and the python script used to perform the statistical analysis. (ZIP) [file pone.0159478.s006.zip › expdata/exp_CD34-_130927_siAPJ.txt]

#repeat	Count	Sum length	Mean length	Mean length (um)	SD length	min length	max length
1	4.000000	156.387000	39.097000	67.246840	4.882000	34.687000	46.048000
2	10.000000	556.948000	55.695000	95.795400	13.207000	38.588000	82.060000
3	8.000000	698.261000	87.283000	150.126760	40.883000	52.911000	156.120000
4	7.000000	340.395000	48.628000	83.640160	14.631000	24.893000	73.231000
5	8.000000	374.923000	46.865000	80.607800	10.068000	36.646000	63.589000
6	6.000000	649.836000	108.306000	186.286320	51.896000	54.219000	200.356000
7	11.000000	1006.574000	91.507000	157.392040	50.380000	33.835000	195.811000
8	7.000000	631.670000	90.239000	155.211080	38.186000	54.714000	158.481000
9	7.000000	362.376000	51.768000	89.040960	10.704000	37.672000	62.671000
