# Supplementary material for: Computational Screening of Tip and Stalk Cell Behavior Proposes a Role for Apelin Signaling in Sprout Progression
Source: PLoS One. 2016 Nov 9;11(11):e0159478. doi: 10.1371/journal.pone.0159478 (PMC5102492; doi:10.1371/journal.pone.0159478)
Supplement: S1 Dataset — The archive contains one text file for each treatment for each replicate and the python script used to perform the statistical analysis. (ZIP) [file pone.0159478.s006.zip › expdata/exp_CD34-_130927_siAPJ_+_VEGF.txt]

#repeat	Count	Sum length	Mean length	Mean length (um)	SD length	min length	max length
1	11.000000	1167.898000	106.173000	182.617560	92.106000	35.779000	352.556000
2	13.000000	693.526000	53.348000	91.758560	24.909000	16.634000	104.703000
3	10.000000	722.053000	72.205000	124.192600	45.986000	17.319000	146.966000
4	12.000000	700.546000	58.379000	100.411880	22.377000	28.597000	112.236000
5	12.000000	668.765000	55.730000	95.855600	10.825000	37.155000	70.715000
