# Supplementary material for: Computational Screening of Tip and Stalk Cell Behavior Proposes a Role for Apelin Signaling in Sprout Progression
Source: PLoS One. 2016 Nov 9;11(11):e0159478. doi: 10.1371/journal.pone.0159478 (PMC5102492; doi:10.1371/journal.pone.0159478)
Supplement: S1 Dataset — The archive contains one text file for each treatment for each replicate and the python script used to perform the statistical analysis. (ZIP) [file pone.0159478.s006.zip › expdata/exp_CD34-_130927_siAPLN.txt]

#repeat	Count	Sum length	Mean length	Mean length (um)	SD length	min length	max length
1	8.000000	1617.557000	202.195000	347.775400	110.148000	89.466000	431.522000
2	6.000000	631.227000	105.204000	180.950880	65.263000	37.729000	218.228000
3	10.000000	1043.208000	104.321000	179.432120	60.602000	51.117000	256.046000
4	5.000000	458.433000	91.687000	157.701640	42.810000	41.700000	151.712000
5	6.000000	690.865000	115.144000	198.047680	48.046000	68.832000	183.019000
6	3.000000	474.684000	158.228000	272.152160	96.439000	75.313000	264.062000
7	9.000000	986.342000	109.594000	188.501680	43.330000	57.005000	210.074000
8	8.000000	853.186000	106.648000	183.434560	50.821000	43.027000	182.394000
9	4.000000	456.712000	114.178000	196.386160	40.809000	61.250000	151.733000
10	5.000000	641.442000	128.288000	220.655360	85.083000	47.568000	262.063000
