# Supplementary material for: Computational Screening of Tip and Stalk Cell Behavior Proposes a Role for Apelin Signaling in Sprout Progression
Source: PLoS One. 2016 Nov 9;11(11):e0159478. doi: 10.1371/journal.pone.0159478 (PMC5102492; doi:10.1371/journal.pone.0159478)
Supplement: S1 Dataset — The archive contains one text file for each treatment for each replicate and the python script used to perform the statistical analysis. (ZIP) [file pone.0159478.s006.zip › expdata/exp_CD34-_130927_siNT.txt]

#repeat	Count	Sum length	Mean length	Mean length (um)	SD length	min length	max length
1	9.000000	758.324000	84.258000	144.923760	51.704000	37.370000	208.103000
2	7.000000	447.404000	63.915000	109.933800	19.323000	37.864000	95.820000
3	9.000000	987.606000	109.734000	188.742480	45.884000	37.003000	176.810000
4	9.000000	1349.015000	149.891000	257.812520	86.548000	42.306000	284.823000
5	9.000000	1146.914000	127.435000	219.188200	95.643000	41.739000	363.049000
6	7.000000	968.732000	138.390000	238.030800	66.196000	89.580000	269.628000
