# Supplementary material for: Computational Screening of Tip and Stalk Cell Behavior Proposes a Role for Apelin Signaling in Sprout Progression
Source: PLoS One. 2016 Nov 9;11(11):e0159478. doi: 10.1371/journal.pone.0159478 (PMC5102492; doi:10.1371/journal.pone.0159478)
Supplement: S1 Dataset — The archive contains one text file for each treatment for each replicate and the python script used to perform the statistical analysis. (ZIP) [file pone.0159478.s006.zip › expdata/exp_CD34-_130927_siNT_+_VEGF.txt]

#repeat	Count	Sum length	Mean length	Mean length (um)	SD length	min length	max length
1	8.000000	500.655000	62.582000	107.641040	20.880000	40.030000	97.521000
2	8.000000	654.805000	81.851000	140.783720	55.781000	40.461000	205.123000
3	7.000000	515.435000	73.634000	126.650480	32.221000	23.305000	127.381000
4	6.000000	418.313000	69.719000	119.916680	23.655000	32.085000	89.245000
5	11.000000	974.251000	88.568000	152.336960	38.847000	41.928000	151.128000
6	5.000000	265.152000	53.030000	91.211600	14.816000	32.383000	66.301000
7	9.000000	800.830000	88.981000	153.047320	37.490000	46.254000	161.822000
8	5.000000	342.655000	68.531000	117.873320	29.407000	38.670000	110.755000
9	10.000000	751.517000	75.152000	129.261440	36.396000	30.022000	159.537000
10	8.000000	440.082000	55.010000	94.617200	21.252000	16.099000	83.697000
