# Supplementary material for: Computational Screening of Tip and Stalk Cell Behavior Proposes a Role for Apelin Signaling in Sprout Progression
Source: PLoS One. 2016 Nov 9;11(11):e0159478. doi: 10.1371/journal.pone.0159478 (PMC5102492; doi:10.1371/journal.pone.0159478)
Supplement: S1 Dataset — The archive contains one text file for each treatment for each replicate and the python script used to perform the statistical analysis. (ZIP) [file pone.0159478.s006.zip › expdata/exp_CD34-_131004_blank.txt]

#repeat	Count	Sum length	Mean length	Mean length (um)	SD length	min length	max length
1	15.000000	2375.643000	158.376000	272.406720	92.537000	56.741000	366.074000
2	8.000000	640.379000	80.047000	137.680840	38.538000	39.308000	155.085000
3	10.000000	1009.785000	100.978000	173.682160	38.357000	50.560000	167.164000
4	3.000000	226.583000	75.528000	129.908160	31.360000	46.792000	108.977000
5	7.000000	1007.199000	143.886000	247.483920	57.752000	67.581000	220.343000
6	11.000000	1325.082000	120.462000	207.194640	66.303000	64.958000	291.646000
7	10.000000	856.037000	85.604000	147.238880	32.398000	28.483000	135.930000
8	10.000000	1647.256000	164.726000	283.328720	67.091000	70.405000	308.747000
9	14.000000	1783.102000	127.364000	219.066080	70.611000	50.335000	305.381000
10	8.000000	699.497000	87.437000	150.391640	30.375000	48.836000	132.994000
