# Supplementary material for: Computational Screening of Tip and Stalk Cell Behavior Proposes a Role for Apelin Signaling in Sprout Progression
Source: PLoS One. 2016 Nov 9;11(11):e0159478. doi: 10.1371/journal.pone.0159478 (PMC5102492; doi:10.1371/journal.pone.0159478)
Supplement: S1 Dataset — The archive contains one text file for each treatment for each replicate and the python script used to perform the statistical analysis. (ZIP) [file pone.0159478.s006.zip › expdata/exp_CD34-_131004_blank_+_VEGF.txt]

#repeat	Count	Sum length	Mean length	Mean length (um)	SD length	min length	max length
1	4.000000	311.602000	77.901000	133.989720	14.378000	61.046000	91.697000
2	9.000000	1456.637000	161.849000	278.380280	96.423000	70.643000	330.237000
3	9.000000	1039.612000	115.512000	198.680640	81.673000	33.581000	301.289000
4	8.000000	721.601000	90.200000	155.144000	34.069000	67.865000	155.156000
5	8.000000	1773.932000	221.741000	381.394520	113.005000	14.893000	404.154000
6	8.000000	1392.912000	174.114000	299.476080	81.414000	13.804000	263.820000
7	4.000000	700.283000	175.071000	301.122120	92.797000	69.535000	289.446000
8	10.000000	1607.577000	160.758000	276.503760	79.777000	77.396000	345.552000
9	5.000000	854.197000	170.839000	293.843080	88.718000	62.153000	300.277000
10	6.000000	1004.414000	167.402000	287.931440	54.678000	67.195000	219.680000
