# Supplementary material for: Computational Screening of Tip and Stalk Cell Behavior Proposes a Role for Apelin Signaling in Sprout Progression
Source: PLoS One. 2016 Nov 9;11(11):e0159478. doi: 10.1371/journal.pone.0159478 (PMC5102492; doi:10.1371/journal.pone.0159478)
Supplement: S1 Dataset — The archive contains one text file for each treatment for each replicate and the python script used to perform the statistical analysis. (ZIP) [file pone.0159478.s006.zip › expdata/exp_CD34-_131004_siAPJ.txt]

#repeat	Count	Sum length	Mean length	Mean length (um)	SD length	min length	max length
1	10.000000	1361.319000	136.132000	234.147040	46.538000	73.133000	225.988000
2	8.000000	1221.879000	152.735000	262.704200	70.914000	79.439000	282.217000
3	7.000000	1197.487000	171.070000	294.240400	112.779000	39.711000	320.969000
4	6.000000	976.041000	162.674000	279.799280	78.626000	63.990000	252.900000
5	6.000000	650.603000	108.434000	186.506480	50.586000	52.307000	192.614000
6	6.000000	534.526000	89.088000	153.231360	36.644000	50.118000	140.234000
7	7.000000	971.026000	138.718000	238.594960	87.245000	54.873000	274.736000
8	3.000000	188.600000	62.867000	108.131240	39.141000	35.398000	107.683000
9	7.000000	1124.876000	160.697000	276.398840	51.250000	102.826000	236.828000
10	8.000000	851.637000	106.455000	183.102600	43.760000	57.370000	188.952000
