# Supplementary material for: Computational Screening of Tip and Stalk Cell Behavior Proposes a Role for Apelin Signaling in Sprout Progression
Source: PLoS One. 2016 Nov 9;11(11):e0159478. doi: 10.1371/journal.pone.0159478 (PMC5102492; doi:10.1371/journal.pone.0159478)
Supplement: S1 Dataset — The archive contains one text file for each treatment for each replicate and the python script used to perform the statistical analysis. (ZIP) [file pone.0159478.s006.zip › expdata/exp_CD34-_131004_siAPJ_+_VEGF.txt]

#repeat	Count	Sum length	Mean length	Mean length (um)	SD length	min length	max length
1	16.000000	1974.334000	123.396000	212.241120	93.938000	57.680000	408.065000
2	13.000000	2062.148000	158.627000	272.838440	74.467000	74.092000	341.485000
3	13.000000	1714.447000	131.881000	226.835320	60.822000	66.730000	272.622000
4	9.000000	1430.384000	158.932000	273.363040	76.870000	86.872000	267.259000
5	15.000000	1737.031000	115.802000	199.179440	59.478000	39.379000	284.556000
6	13.000000	1103.120000	84.855000	145.950600	19.873000	58.520000	131.143000
7	14.000000	2235.385000	159.670000	274.632400	109.429000	63.430000	496.608000
8	11.000000	1557.134000	141.558000	243.479760	93.728000	46.464000	311.781000
9	17.000000	1856.400000	109.200000	187.824000	56.076000	42.047000	215.463000
10	14.000000	1513.873000	108.134000	185.990480	55.787000	50.747000	229.904000
