# Supplementary material for: Computational Screening of Tip and Stalk Cell Behavior Proposes a Role for Apelin Signaling in Sprout Progression
Source: PLoS One. 2016 Nov 9;11(11):e0159478. doi: 10.1371/journal.pone.0159478 (PMC5102492; doi:10.1371/journal.pone.0159478)
Supplement: S1 Dataset — The archive contains one text file for each treatment for each replicate and the python script used to perform the statistical analysis. (ZIP) [file pone.0159478.s006.zip › expdata/exp_CD34-_131004_siAPLN.txt]

#repeat	Count	Sum length	Mean length	Mean length (um)	SD length	min length	max length
1	6.000000	944.031000	157.338000	270.621360	114.484000	52.893000	379.717000
2	8.000000	1051.007000	131.376000	225.966720	32.098000	88.326000	183.571000
3	8.000000	1027.584000	128.448000	220.930560	40.959000	68.641000	176.157000
4	6.000000	1059.554000	176.592000	303.738240	63.154000	96.748000	257.754000
5	8.000000	1048.584000	131.073000	225.445560	53.047000	51.560000	197.138000
6	9.000000	1026.738000	114.082000	196.221040	66.500000	34.701000	217.199000
7	7.000000	889.564000	127.081000	218.579320	86.956000	67.017000	316.968000
8	10.000000	1162.240000	116.224000	199.905280	50.862000	34.475000	188.707000
9	9.000000	1023.778000	113.753000	195.655160	49.056000	50.005000	204.941000
10	7.000000	912.796000	130.399000	224.286280	85.295000	37.110000	283.117000
