# Supplementary material for: Computational Screening of Tip and Stalk Cell Behavior Proposes a Role for Apelin Signaling in Sprout Progression
Source: PLoS One. 2016 Nov 9;11(11):e0159478. doi: 10.1371/journal.pone.0159478 (PMC5102492; doi:10.1371/journal.pone.0159478)
Supplement: S1 Dataset — The archive contains one text file for each treatment for each replicate and the python script used to perform the statistical analysis. (ZIP) [file pone.0159478.s006.zip › expdata/exp_CD34-_131004_siAPLN_+_VEGF.txt]

#repeat	Count	Sum length	Mean length	Mean length (um)	SD length	min length	max length
1	12.000000	1737.083000	144.757000	248.982040	63.956000	61.178000	278.677000
2	14.000000	1418.368000	101.312000	174.256640	39.083000	42.134000	193.856000
3	14.000000	1214.645000	86.760000	149.227200	40.130000	23.215000	175.603000
4	16.000000	2198.313000	137.395000	236.319400	67.590000	57.615000	251.201000
5	16.000000	1821.845000	113.865000	195.847800	41.647000	45.396000	218.881000
6	12.000000	1394.485000	116.207000	199.876040	103.992000	42.542000	420.341000
7	7.000000	722.905000	103.272000	177.627840	63.260000	48.249000	238.167000
8	13.000000	1681.075000	129.313000	222.418360	67.619000	52.006000	260.128000
9	10.000000	1203.352000	120.335000	206.976200	44.111000	59.575000	183.558000
10	14.000000	1858.363000	132.740000	228.312800	82.041000	38.275000	333.653000
