# Supplementary material for: Computational Screening of Tip and Stalk Cell Behavior Proposes a Role for Apelin Signaling in Sprout Progression
Source: PLoS One. 2016 Nov 9;11(11):e0159478. doi: 10.1371/journal.pone.0159478 (PMC5102492; doi:10.1371/journal.pone.0159478)
Supplement: S1 Dataset — The archive contains one text file for each treatment for each replicate and the python script used to perform the statistical analysis. (ZIP) [file pone.0159478.s006.zip › expdata/exp_CD34-_131004_siNT.txt]

#repeat	Count	Sum length	Mean length	Mean length (um)	SD length	min length	max length
1	11.000000	1342.334000	122.030000	209.891600	58.569000	66.767000	258.902000
2	10.000000	1086.650000	108.665000	186.903800	55.161000	49.714000	238.593000
3	8.000000	1522.692000	190.336000	327.377920	93.470000	64.743000	342.551000
4	7.000000	643.777000	91.968000	158.184960	34.392000	53.189000	156.095000
5	7.000000	633.959000	90.566000	155.773520	38.612000	44.556000	148.914000
6	7.000000	989.617000	141.374000	243.163280	51.265000	93.120000	249.066000
7	8.000000	1659.088000	207.386000	356.703920	104.720000	108.474000	397.560000
8	11.000000	2343.984000	213.089000	366.513080	94.318000	93.945000	385.909000
9	11.000000	1184.713000	107.701000	185.245720	40.728000	47.059000	168.822000
10	8.000000	1109.500000	138.687000	238.541640	76.254000	50.323000	255.904000
