# Supplementary material for: Computational Screening of Tip and Stalk Cell Behavior Proposes a Role for Apelin Signaling in Sprout Progression
Source: PLoS One. 2016 Nov 9;11(11):e0159478. doi: 10.1371/journal.pone.0159478 (PMC5102492; doi:10.1371/journal.pone.0159478)
Supplement: S1 Dataset — The archive contains one text file for each treatment for each replicate and the python script used to perform the statistical analysis. (ZIP) [file pone.0159478.s006.zip › expdata/exp_CD34-_131004_siNT_+_VEGF.txt]

#repeat	Count	Sum length	Mean length	Mean length (um)	SD length	min length	max length
1	9.000000	1309.994000	145.555000	250.354600	77.239000	22.859000	279.178000
2	10.000000	2205.868000	220.587000	379.409640	124.332000	79.114000	503.395000
3	6.000000	1047.823000	174.637000	300.375640	173.180000	38.504000	475.999000
4	6.000000	1470.167000	245.028000	421.448160	206.491000	46.067000	600.287000
5	9.000000	1274.038000	141.560000	243.483200	43.907000	89.466000	213.774000
6	5.000000	916.277000	183.255000	315.198600	115.151000	88.008000	326.432000
7	6.000000	673.811000	112.302000	193.159440	46.153000	64.043000	169.543000
8	6.000000	1157.813000	192.969000	331.906680	62.796000	81.849000	260.713000
9	9.000000	1728.153000	192.017000	330.269240	85.117000	109.280000	353.596000
10	6.000000	896.174000	149.362000	256.902640	47.838000	112.762000	236.366000
