# Supplementary material for: Computational Screening of Tip and Stalk Cell Behavior Proposes a Role for Apelin Signaling in Sprout Progression
Source: PLoS One. 2016 Nov 9;11(11):e0159478. doi: 10.1371/journal.pone.0159478 (PMC5102492; doi:10.1371/journal.pone.0159478)
Supplement: S1 Dataset — The archive contains one text file for each treatment for each replicate and the python script used to perform the statistical analysis. (ZIP) [file pone.0159478.s006.zip › expdata/exp_CD34-_140627_Marchien_blank.txt]

#repeat	Count	Sum length	Mean length	Mean length (um)	SD length	min length	max length
1	8.000000	869.616000	108.702000	186.967440	52.118000	45.140000	184.345000
2	10.000000	547.361000	54.736000	94.145920	15.097000	36.400000	87.518000
3	7.000000	568.054000	81.151000	139.579720	53.884000	39.611000	192.353000
4	8.000000	642.281000	80.285000	138.090200	31.289000	46.593000	136.055000
5	9.000000	578.557000	64.284000	110.568480	30.761000	26.109000	120.817000
6	10.000000	930.925000	93.093000	160.119960	23.134000	62.905000	125.517000
7	10.000000	693.918000	69.392000	119.354240	36.144000	34.986000	147.622000
8	8.000000	975.162000	121.895000	209.659400	121.265000	49.497000	406.948000
9	8.000000	517.855000	64.732000	111.339040	29.219000	32.091000	120.746000
10	6.000000	744.061000	124.010000	213.297200	36.402000	55.309000	157.749000
