# Supplementary material for: Computational Screening of Tip and Stalk Cell Behavior Proposes a Role for Apelin Signaling in Sprout Progression
Source: PLoS One. 2016 Nov 9;11(11):e0159478. doi: 10.1371/journal.pone.0159478 (PMC5102492; doi:10.1371/journal.pone.0159478)
Supplement: S1 Dataset — The archive contains one text file for each treatment for each replicate and the python script used to perform the statistical analysis. (ZIP) [file pone.0159478.s006.zip › expdata/exp_CD34-_140627_Marchien_blank_+_VEGF.txt]

#repeat	Count	Sum length	Mean length	Mean length (um)	SD length	min length	max length
1	4.000000	274.824000	68.706000	118.174320	37.811000	42.955000	124.903000
2	10.000000	730.178000	73.018000	125.590960	28.588000	33.354000	136.214000
3	9.000000	958.914000	106.546000	183.259120	57.926000	44.267000	233.287000
4	10.000000	711.702000	71.170000	122.412400	31.042000	38.681000	148.976000
5	7.000000	470.443000	67.206000	115.594320	24.757000	36.093000	102.810000
6	10.000000	1287.276000	128.728000	221.412160	44.888000	50.399000	192.817000
7	10.000000	1214.199000	121.420000	208.842400	44.776000	51.617000	181.695000
8	9.000000	1427.935000	158.659000	272.893480	112.252000	62.036000	386.779000
9	8.000000	1118.941000	139.868000	240.572960	51.655000	73.074000	215.524000
10	7.000000	1206.810000	172.401000	296.529720	93.999000	70.932000	349.793000
