# Supplementary material for: Computational Screening of Tip and Stalk Cell Behavior Proposes a Role for Apelin Signaling in Sprout Progression
Source: PLoS One. 2016 Nov 9;11(11):e0159478. doi: 10.1371/journal.pone.0159478 (PMC5102492; doi:10.1371/journal.pone.0159478)
Supplement: S1 Dataset — The archive contains one text file for each treatment for each replicate and the python script used to perform the statistical analysis. (ZIP) [file pone.0159478.s006.zip › expdata/exp_CD34-_140627_Marchien_siAPJ.txt]

#repeat	Count	Sum length	Mean length	Mean length (um)	SD length	min length	max length
1	4.000000	244.326000	61.081000	105.059320	15.861000	39.755000	77.509000
2	5.000000	413.798000	82.760000	142.347200	46.348000	49.512000	154.702000
3	7.000000	828.380000	118.340000	203.544800	76.151000	45.942000	244.899000
4	5.000000	316.610000	63.322000	108.913840	26.065000	30.075000	101.265000
5	4.000000	534.490000	133.622000	229.829840	134.920000	60.594000	335.863000
6	11.000000	594.367000	54.033000	92.936760	22.917000	25.537000	110.071000
7	10.000000	475.712000	47.571000	81.822120	10.768000	31.612000	61.803000
8	8.000000	502.431000	62.804000	108.022880	30.258000	28.326000	124.691000
9	9.000000	665.412000	73.935000	127.168200	21.529000	42.023000	101.178000
10	7.000000	386.121000	55.160000	94.875200	17.399000	35.684000	77.007000
