# Supplementary material for: Computational Screening of Tip and Stalk Cell Behavior Proposes a Role for Apelin Signaling in Sprout Progression
Source: PLoS One. 2016 Nov 9;11(11):e0159478. doi: 10.1371/journal.pone.0159478 (PMC5102492; doi:10.1371/journal.pone.0159478)
Supplement: S1 Dataset — The archive contains one text file for each treatment for each replicate and the python script used to perform the statistical analysis. (ZIP) [file pone.0159478.s006.zip › expdata/exp_CD34-_140627_Marchien_siAPLN.txt]

#repeat	Count	Sum length	Mean length	Mean length (um)	SD length	min length	max length
1	8.000000	793.098000	99.137000	170.515640	57.342000	40.560000	219.512000
2	7.000000	557.861000	79.694000	137.073680	63.369000	32.519000	210.021000
3	8.000000	430.505000	53.813000	92.558360	35.815000	25.001000	140.338000
4	10.000000	631.117000	63.112000	108.552640	15.045000	40.942000	85.445000
5	7.000000	815.027000	116.432000	200.263040	86.054000	63.017000	308.560000
6	14.000000	993.508000	70.965000	122.059800	34.704000	31.332000	138.801000
7	12.000000	533.349000	44.446000	76.447120	20.718000	11.403000	91.728000
8	12.000000	726.061000	60.505000	104.068600	22.710000	38.983000	122.357000
9	6.000000	348.375000	58.063000	99.868360	43.894000	25.844000	142.128000
10	6.000000	899.441000	149.907000	257.840040	89.952000	47.067000	266.220000
