# Supplementary material for: Computational Screening of Tip and Stalk Cell Behavior Proposes a Role for Apelin Signaling in Sprout Progression
Source: PLoS One. 2016 Nov 9;11(11):e0159478. doi: 10.1371/journal.pone.0159478 (PMC5102492; doi:10.1371/journal.pone.0159478)
Supplement: S1 Dataset — The archive contains one text file for each treatment for each replicate and the python script used to perform the statistical analysis. (ZIP) [file pone.0159478.s006.zip › expdata/exp_CD34-_140627_Marchien_siAPLN_+_VEGF.txt]

#repeat	Count	Sum length	Mean length	Mean length (um)	SD length	min length	max length
1	3.000000	123.006000	41.002000	70.523440	6.497000	33.604000	45.781000
2	7.000000	416.400000	59.486000	102.315920	58.616000	20.216000	188.264000
3	6.000000	528.657000	88.109000	151.547480	52.083000	42.839000	176.455000
4	7.000000	439.110000	62.730000	107.895600	15.618000	42.438000	82.008000
5	2.000000	114.000000	57.000000	98.040000	23.281000	40.538000	73.462000
6	2.000000	152.839000	76.419000	131.440680	39.769000	48.299000	104.540000
7	6.000000	464.923000	77.487000	133.277640	42.705000	40.334000	159.619000
8	8.000000	377.505000	47.188000	81.163360	17.497000	33.447000	88.700000
9	8.000000	396.526000	49.566000	85.253520	19.400000	27.038000	89.481000
10	2.000000	147.138000	73.569000	126.538680	3.285000	71.246000	75.892000
