# Supplementary material for: Computational Screening of Tip and Stalk Cell Behavior Proposes a Role for Apelin Signaling in Sprout Progression
Source: PLoS One. 2016 Nov 9;11(11):e0159478. doi: 10.1371/journal.pone.0159478 (PMC5102492; doi:10.1371/journal.pone.0159478)
Supplement: S1 Dataset — The archive contains one text file for each treatment for each replicate and the python script used to perform the statistical analysis. (ZIP) [file pone.0159478.s006.zip › expdata/exp_CD34-_140627_Marchien_siNT.txt]

#repeat	Count	Sum length	Mean length	Mean length (um)	SD length	min length	max length
1	3.000000	184.427000	61.476000	105.738720	49.343000	20.396000	116.208000
2	8.000000	472.176000	59.022000	101.517840	15.924000	46.669000	89.164000
3	6.000000	276.337000	46.056000	79.216320	13.761000	29.831000	64.141000
4	6.000000	466.495000	77.749000	133.728280	62.244000	35.609000	194.089000
5	9.000000	525.208000	58.356000	100.372320	21.690000	25.894000	91.612000
6	5.000000	528.805000	105.761000	181.908920	96.971000	34.666000	274.048000
7	5.000000	398.820000	79.764000	137.194080	31.164000	59.195000	134.245000
8	4.000000	251.487000	62.872000	108.139840	17.879000	47.284000	88.565000
9	4.000000	269.600000	67.400000	115.928000	11.247000	54.981000	80.046000
10	8.000000	751.715000	93.964000	161.618080	38.874000	51.431000	158.696000
