# Supplementary material for: Computational Screening of Tip and Stalk Cell Behavior Proposes a Role for Apelin Signaling in Sprout Progression
Source: PLoS One. 2016 Nov 9;11(11):e0159478. doi: 10.1371/journal.pone.0159478 (PMC5102492; doi:10.1371/journal.pone.0159478)
Supplement: S1 Dataset — The archive contains one text file for each treatment for each replicate and the python script used to perform the statistical analysis. (ZIP) [file pone.0159478.s006.zip › expdata/exp_CD34-_140627_Marchien_siNT_+_VEGF.txt]

#repeat	Count	Sum length	Mean length	Mean length (um)	SD length	min length	max length
1	4.000000	228.136000	57.034000	98.098480	10.760000	43.419000	67.581000
2	4.000000	367.440000	91.860000	157.999200	17.468000	78.476000	116.860000
3	6.000000	571.308000	95.218000	163.774960	39.040000	43.555000	156.375000
4	6.000000	449.564000	74.927000	128.874440	27.182000	44.247000	118.097000
5	4.000000	489.740000	122.435000	210.588200	43.333000	90.297000	186.096000
6	4.000000	400.510000	100.128000	172.220160	59.152000	45.261000	183.769000
7	9.000000	562.695000	62.522000	107.537840	36.488000	22.887000	135.871000
8	4.000000	336.789000	84.197000	144.818840	26.836000	55.794000	113.971000
9	6.000000	676.487000	112.748000	193.926560	29.787000	54.146000	136.126000
10	4.000000	387.259000	96.815000	166.521800	17.543000	84.937000	122.793000
