# Supplementary material for: Computational Screening of Tip and Stalk Cell Behavior Proposes a Role for Apelin Signaling in Sprout Progression
Source: PLoS One. 2016 Nov 9;11(11):e0159478. doi: 10.1371/journal.pone.0159478 (PMC5102492; doi:10.1371/journal.pone.0159478)
Supplement: S1 Dataset — The archive contains one text file for each treatment for each replicate and the python script used to perform the statistical analysis. (ZIP) [file pone.0159478.s006.zip › expdata/exp_CD34-_140627_Richelle_blank.txt]

#repeat	Count	Sum length	Mean length	Mean length (um)	SD length	min length	max length
1	9.000000	1535.292000	170.588000	293.411360	83.530000	54.690000	331.041000
2	11.000000	1316.928000	119.721000	205.920120	42.978000	71.840000	188.859000
3	13.000000	1090.045000	83.850000	144.222000	32.524000	32.255000	148.052000
4	13.000000	1426.027000	109.694000	188.673680	44.978000	50.574000	211.130000
5	7.000000	631.807000	90.258000	155.243760	44.461000	36.750000	156.324000
6	7.000000	757.535000	108.219000	186.136680	45.122000	45.422000	192.121000
7	9.000000	1746.975000	194.108000	333.865760	48.930000	105.975000	264.895000
8	10.000000	1217.109000	121.711000	209.342920	50.295000	45.633000	196.198000
9	6.000000	1096.862000	182.810000	314.433200	134.603000	48.605000	400.885000
10	9.000000	1555.635000	172.848000	297.298560	68.903000	86.994000	282.218000
