# Supplementary material for: Computational Screening of Tip and Stalk Cell Behavior Proposes a Role for Apelin Signaling in Sprout Progression
Source: PLoS One. 2016 Nov 9;11(11):e0159478. doi: 10.1371/journal.pone.0159478 (PMC5102492; doi:10.1371/journal.pone.0159478)
Supplement: S1 Dataset — The archive contains one text file for each treatment for each replicate and the python script used to perform the statistical analysis. (ZIP) [file pone.0159478.s006.zip › expdata/exp_CD34-_140627_Richelle_blank_+_VEGF.txt]

#repeat	Count	Sum length	Mean length	Mean length (um)	SD length	min length	max length
1	9.000000	775.480000	86.164000	148.202080	40.922000	49.296000	171.886000
2	8.000000	563.055000	70.382000	121.057040	19.751000	41.192000	106.168000
3	8.000000	587.438000	73.430000	126.299600	35.452000	36.284000	146.091000
4	6.000000	403.110000	67.185000	115.558200	22.705000	34.380000	93.091000
5	10.000000	931.045000	93.105000	160.140600	39.745000	48.908000	151.807000
6	12.000000	918.601000	76.550000	131.666000	34.337000	18.261000	151.765000
7	9.000000	591.131000	65.681000	112.971320	33.043000	22.815000	119.485000
8	3.000000	290.095000	96.698000	166.320560	39.618000	73.658000	142.445000
9	9.000000	1104.987000	122.776000	211.174720	79.841000	51.804000	307.464000
10	8.000000	654.748000	81.843000	140.769960	28.920000	47.078000	113.362000
