# Supplementary material for: Computational Screening of Tip and Stalk Cell Behavior Proposes a Role for Apelin Signaling in Sprout Progression
Source: PLoS One. 2016 Nov 9;11(11):e0159478. doi: 10.1371/journal.pone.0159478 (PMC5102492; doi:10.1371/journal.pone.0159478)
Supplement: S1 Dataset — The archive contains one text file for each treatment for each replicate and the python script used to perform the statistical analysis. (ZIP) [file pone.0159478.s006.zip › expdata/exp_CD34-_140627_Richelle_siAPJ.txt]

#repeat	Count	Sum length	Mean length	Mean length (um)	SD length	min length	max length
1	3.000000	203.074000	67.691000	116.428520	36.836000	41.522000	109.815000
2	7.000000	744.645000	106.378000	182.970160	44.834000	66.792000	174.055000
3	7.000000	521.297000	74.471000	128.090120	27.543000	40.128000	109.058000
4	7.000000	482.223000	68.889000	118.489080	25.685000	44.416000	124.730000
5	6.000000	435.014000	72.502000	124.703440	36.530000	36.634000	127.361000
6	3.000000	200.342000	66.781000	114.863320	20.567000	48.109000	88.826000
7	8.000000	563.042000	70.380000	121.053600	18.431000	47.185000	103.265000
8	4.000000	345.925000	86.481000	148.747320	26.937000	49.954000	109.082000
9	5.000000	403.738000	80.748000	138.886560	30.995000	42.064000	108.064000
10	8.000000	454.618000	56.827000	97.742440	17.448000	33.922000	80.404000
