# Supplementary material for: Computational Screening of Tip and Stalk Cell Behavior Proposes a Role for Apelin Signaling in Sprout Progression
Source: PLoS One. 2016 Nov 9;11(11):e0159478. doi: 10.1371/journal.pone.0159478 (PMC5102492; doi:10.1371/journal.pone.0159478)
Supplement: S1 Dataset — The archive contains one text file for each treatment for each replicate and the python script used to perform the statistical analysis. (ZIP) [file pone.0159478.s006.zip › expdata/exp_CD34-_140627_Richelle_siAPJ_+_VEGF.txt]

#repeat	Count	Sum length	Mean length	Mean length (um)	SD length	min length	max length
1	9.000000	521.943000	57.994000	99.749680	10.843000	37.497000	73.462000
2	7.000000	458.847000	65.550000	112.746000	40.226000	39.562000	154.070000
3	8.000000	576.753000	72.094000	124.001680	33.420000	27.836000	120.485000
4	11.000000	446.836000	40.621000	69.868120	14.551000	25.333000	75.691000
5	7.000000	345.062000	49.295000	84.787400	9.880000	34.139000	61.182000
6	9.000000	502.934000	55.882000	96.117040	15.805000	33.940000	80.627000
7	10.000000	872.327000	87.233000	150.040760	66.922000	40.488000	269.675000
8	11.000000	927.596000	84.327000	145.042440	30.028000	47.630000	138.988000
9	5.000000	426.011000	85.202000	146.547440	55.996000	32.757000	170.472000
10	10.000000	453.983000	45.398000	78.084560	14.332000	30.453000	71.236000
