# Supplementary material for: Computational Screening of Tip and Stalk Cell Behavior Proposes a Role for Apelin Signaling in Sprout Progression
Source: PLoS One. 2016 Nov 9;11(11):e0159478. doi: 10.1371/journal.pone.0159478 (PMC5102492; doi:10.1371/journal.pone.0159478)
Supplement: S1 Dataset — The archive contains one text file for each treatment for each replicate and the python script used to perform the statistical analysis. (ZIP) [file pone.0159478.s006.zip › expdata/exp_CD34-_140627_Richelle_siAPLN.txt]

#repeat	Count	Sum length	Mean length	Mean length (um)	SD length	min length	max length
1	8.000000	716.911000	89.614000	154.136080	28.649000	58.325000	145.848000
2	7.000000	834.908000	119.273000	205.149560	30.058000	93.651000	177.866000
3	9.000000	793.157000	88.129000	151.581880	64.877000	16.315000	196.584000
4	8.000000	500.532000	62.566000	107.613520	35.907000	31.535000	131.032000
5	10.000000	826.323000	82.632000	142.127040	34.512000	47.570000	144.005000
6	11.000000	731.725000	66.520000	114.414400	30.190000	25.787000	105.220000
7	9.000000	1136.522000	126.280000	217.201600	55.596000	67.213000	215.880000
8	9.000000	710.058000	78.895000	135.699400	31.071000	45.262000	149.183000
9	9.000000	766.237000	85.137000	146.435640	43.720000	47.286000	160.447000
10	5.000000	404.443000	80.889000	139.129080	36.585000	32.549000	112.606000
