# Supplementary material for: Computational Screening of Tip and Stalk Cell Behavior Proposes a Role for Apelin Signaling in Sprout Progression
Source: PLoS One. 2016 Nov 9;11(11):e0159478. doi: 10.1371/journal.pone.0159478 (PMC5102492; doi:10.1371/journal.pone.0159478)
Supplement: S1 Dataset — The archive contains one text file for each treatment for each replicate and the python script used to perform the statistical analysis. (ZIP) [file pone.0159478.s006.zip › expdata/exp_CD34-_140627_Richelle_siAPLN_+_VEGF.txt]

#repeat	Count	Sum length	Mean length	Mean length (um)	SD length	min length	max length
1	11.000000	1025.608000	93.237000	160.367640	54.697000	16.971000	234.419000
2	13.000000	1178.566000	90.659000	155.933480	57.768000	28.103000	208.760000
3	12.000000	800.426000	66.702000	114.727440	27.057000	29.315000	121.515000
4	10.000000	497.516000	49.752000	85.573440	16.612000	19.607000	73.292000
5	12.000000	670.399000	55.867000	96.091240	29.763000	16.636000	109.655000
6	11.000000	921.464000	83.769000	144.082680	46.727000	35.594000	158.716000
7	11.000000	1210.907000	110.082000	189.341040	106.222000	28.364000	389.127000
8	8.000000	434.861000	54.358000	93.495760	11.040000	41.471000	78.351000
9	9.000000	912.191000	101.355000	174.330600	69.659000	37.274000	245.125000
10	8.000000	1070.797000	133.850000	230.222000	41.608000	70.827000	204.691000
