# Supplementary material for: Computational Screening of Tip and Stalk Cell Behavior Proposes a Role for Apelin Signaling in Sprout Progression
Source: PLoS One. 2016 Nov 9;11(11):e0159478. doi: 10.1371/journal.pone.0159478 (PMC5102492; doi:10.1371/journal.pone.0159478)
Supplement: S1 Dataset — The archive contains one text file for each treatment for each replicate and the python script used to perform the statistical analysis. (ZIP) [file pone.0159478.s006.zip › expdata/exp_CD34-_140627_Richelle_siNT.txt]

#repeat	Count	Sum length	Mean length	Mean length (um)	SD length	min length	max length
1	8.000000	302.075000	37.759000	64.945480	14.188000	21.378000	67.983000
2	3.000000	278.136000	92.712000	159.464640	31.534000	63.491000	126.138000
3	5.000000	421.319000	84.264000	144.934080	38.352000	40.015000	120.588000
4	10.000000	735.178000	73.518000	126.450960	26.296000	46.310000	126.027000
5	10.000000	1391.777000	139.178000	239.386160	86.372000	35.886000	308.970000
6	8.000000	347.143000	43.393000	74.635960	11.118000	29.408000	59.104000
7	6.000000	390.898000	65.150000	112.058000	19.963000	42.615000	99.938000
8	4.000000	397.542000	99.386000	170.943920	27.799000	79.334000	139.653000
9	3.000000	211.123000	70.374000	121.043280	32.439000	34.961000	98.650000
10	5.000000	454.842000	90.968000	156.464960	28.608000	67.055000	126.605000
