# Supplementary material for: Computational Screening of Tip and Stalk Cell Behavior Proposes a Role for Apelin Signaling in Sprout Progression
Source: PLoS One. 2016 Nov 9;11(11):e0159478. doi: 10.1371/journal.pone.0159478 (PMC5102492; doi:10.1371/journal.pone.0159478)
Supplement: S1 Dataset — The archive contains one text file for each treatment for each replicate and the python script used to perform the statistical analysis. (ZIP) [file pone.0159478.s006.zip › expdata/exp_CD34-_140627_Richelle_siNT_+_VEGF.txt]

#repeat	Count	Sum length	Mean length	Mean length (um)	SD length	min length	max length
1	7.000000	566.120000	80.874000	139.103280	22.627000	56.057000	120.919000
2	6.000000	509.452000	84.909000	146.043480	48.148000	53.350000	182.186000
3	13.000000	736.969000	56.690000	97.506800	22.767000	21.416000	99.641000
4	4.000000	259.523000	64.881000	111.595320	27.253000	24.962000	83.612000
5	6.000000	358.669000	59.778000	102.818160	19.900000	31.152000	86.145000
6	2.000000	185.682000	92.841000	159.686520	18.559000	79.718000	105.964000
7	7.000000	473.790000	67.684000	116.416480	32.588000	27.337000	105.783000
8	6.000000	511.500000	85.250000	146.630000	43.939000	47.064000	150.975000
9	3.000000	256.169000	85.390000	146.870800	35.757000	63.251000	126.642000
10	3.000000	432.917000	144.306000	248.206320	31.201000	112.633000	175.012000
11	8.000000	596.344000	74.543000	128.213960	45.917000	28.040000	155.543000
