# Supplementary material for: Computational Screening of Tip and Stalk Cell Behavior Proposes a Role for Apelin Signaling in Sprout Progression
Source: PLoS One. 2016 Nov 9;11(11):e0159478. doi: 10.1371/journal.pone.0159478 (PMC5102492; doi:10.1371/journal.pone.0159478)
Supplement: S1 Dataset — The archive contains one text file for each treatment for each replicate and the python script used to perform the statistical analysis. (ZIP) [file pone.0159478.s006.zip › expdata/exp_unsrt_130823_blank.txt]

#repeat	Count	Sum length	Sum length (um)	Mean length	Mean length (um)	SD length	min length	max length
1	12.000000	1708.839000	2939.203080	142.403000	244.933160	63.336000	51.099000	246.197000
2	11.000000	1315.253000	2262.235160	119.568000	205.656960	92.264000	30.583000	322.844000
3	11.000000	1643.846000	2827.415120	149.441000	257.038520	99.089000	7.828000	323.882000
4	13.000000	2504.438000	4307.633360	192.649000	331.356280	81.634000	67.511000	313.413000
5	14.000000	2249.853000	3869.747160	160.704000	276.410880	107.265000	54.114000	425.965000
6	16.000000	1604.410000	2759.585200	100.276000	172.474720	43.681000	41.492000	170.819000
7	13.000000	2054.145000	3533.129400	158.011000	271.778920	106.562000	34.930000	395.971000
8	8.000000	1075.514000	1849.884080	134.439000	231.235080	121.771000	41.594000	370.954000
9	13.000000	2050.423000	3526.727560	157.725000	271.287000	85.548000	52.744000	300.332000
10	13.000000	2231.731000	3838.577320	171.672000	295.275840	126.276000	34.314000	403.830000
