# Supplementary material for: Computational Screening of Tip and Stalk Cell Behavior Proposes a Role for Apelin Signaling in Sprout Progression
Source: PLoS One. 2016 Nov 9;11(11):e0159478. doi: 10.1371/journal.pone.0159478 (PMC5102492; doi:10.1371/journal.pone.0159478)
Supplement: S1 Dataset — The archive contains one text file for each treatment for each replicate and the python script used to perform the statistical analysis. (ZIP) [file pone.0159478.s006.zip › expdata/exp_unsrt_130823_siAPJ.txt]

#repeat	Count	Sum length	Sum length (um)	Mean length	Mean length (um)	SD length	min length	max length
1	14.000000	2257.645000	3883.149400	161.260000	277.367200	69.902000	56.067000	262.271000
2	6.000000	532.863000	916.524360	88.811000	152.754920	19.800000	73.598000	126.662000
3	15.000000	1983.084000	3410.904480	132.206000	227.394320	65.365000	62.774000	316.376000
4	15.000000	2005.919000	3450.180680	133.728000	230.012160	71.125000	30.820000	286.009000
5	20.000000	2421.064000	4164.230080	121.053000	208.211160	60.172000	58.350000	293.263000
6	11.000000	584.982000	1006.169040	53.180000	91.469600	22.068000	17.499000	77.363000
7	9.000000	814.473000	1400.893560	90.497000	155.654840	42.107000	39.182000	192.206000
8	8.000000	1158.717000	1992.993240	144.840000	249.124800	81.596000	38.262000	276.638000
9	9.000000	1052.088000	1809.591360	116.899000	201.066280	63.132000	30.297000	209.748000
10	10.000000	913.104000	1570.538880	91.310000	157.053200	38.749000	47.952000	155.988000
11	8.000000	1216.382000	2092.177040	152.048000	261.522560	68.209000	80.732000	266.235000
12	15.000000	2247.686000	3866.019920	149.846000	257.735120	69.941000	58.470000	269.977000
13	10.000000	1100.897000	1893.542840	110.090000	189.354800	55.900000	39.690000	235.941000
14	8.000000	790.137000	1359.035640	98.767000	169.879240	47.783000	52.435000	175.633000
15	14.000000	2329.208000	4006.237760	166.372000	286.159840	77.821000	72.196000	315.659000
