# Supplementary material for: Computational Screening of Tip and Stalk Cell Behavior Proposes a Role for Apelin Signaling in Sprout Progression
Source: PLoS One. 2016 Nov 9;11(11):e0159478. doi: 10.1371/journal.pone.0159478 (PMC5102492; doi:10.1371/journal.pone.0159478)
Supplement: S1 Dataset — The archive contains one text file for each treatment for each replicate and the python script used to perform the statistical analysis. (ZIP) [file pone.0159478.s006.zip › expdata/exp_unsrt_130823_siAPJ_+_VEGF.txt]

#repeat	Count	Sum length	Sum length (um)	Mean length	Mean length (um)	SD length	min length	max length
1	13.000000	1747.755000	3006.138600	134.443000	231.241960	87.681000	44.611000	349.780000
2	19.000000	1759.081000	3025.619320	92.583000	159.242760	55.319000	29.131000	256.210000
3	9.000000	694.139000	1193.919080	77.127000	132.658440	71.245000	31.146000	208.253000
4	11.000000	1124.792000	1934.642240	102.254000	175.876880	26.673000	52.289000	151.587000
5	8.000000	1011.729000	1740.173880	126.466000	217.521520	86.268000	62.307000	330.429000
6	5.000000	410.406000	705.898320	82.081000	141.179320	43.215000	54.287000	158.330000
7	7.000000	382.345000	657.633400	54.621000	93.948120	16.920000	31.717000	80.246000
8	7.000000	1012.681000	1741.811320	144.669000	248.830680	52.822000	79.622000	216.512000
9	14.000000	1203.339000	2069.743080	85.953000	147.839160	34.933000	46.594000	183.809000
10	3.000000	147.150000	253.098000	49.050000	84.366000	24.122000	33.588000	76.845000
11	5.000000	709.030000	1219.531600	141.806000	243.906320	146.768000	45.945000	401.453000
12	15.000000	1640.226000	2821.188720	109.348000	188.078560	35.946000	36.997000	164.938000
13	8.000000	710.077000	1221.332440	88.760000	152.667200	31.362000	53.927000	154.160000
14	9.000000	637.140000	1095.880800	70.793000	121.763960	31.071000	37.916000	132.667000
15	5.000000	310.365000	533.827800	62.073000	106.765560	18.002000	49.437000	93.584000
