# Supplementary material for: Computational Screening of Tip and Stalk Cell Behavior Proposes a Role for Apelin Signaling in Sprout Progression
Source: PLoS One. 2016 Nov 9;11(11):e0159478. doi: 10.1371/journal.pone.0159478 (PMC5102492; doi:10.1371/journal.pone.0159478)
Supplement: S1 Dataset — The archive contains one text file for each treatment for each replicate and the python script used to perform the statistical analysis. (ZIP) [file pone.0159478.s006.zip › expdata/exp_unsrt_130823_siAPLN.txt]

#repeat	Count	Sum length	Sum length (um)	Mean length	Mean length (um)	SD length	min length	max length
1	19.000000	2707.350000	4656.642000	142.492000	245.086240	89.572000	55.335000	314.906000
2	17.000000	2314.373000	3980.721560	136.140000	234.160800	73.589000	41.758000	277.904000
3	13.000000	1157.339000	1990.623080	89.026000	153.124720	50.619000	38.922000	208.772000
4	16.000000	2545.224000	4377.785280	159.076000	273.610720	109.676000	48.095000	385.264000
5	12.000000	1339.241000	2303.494520	111.603000	191.957160	47.631000	53.077000	202.038000
6	11.000000	1561.897000	2686.462840	141.991000	244.224520	55.486000	78.913000	233.201000
7	12.000000	2232.162000	3839.318640	186.014000	319.944080	96.516000	46.800000	330.042000
8	18.000000	2941.994000	5060.229680	163.444000	281.123680	81.324000	43.780000	305.032000
9	12.000000	2375.922000	4086.585840	197.994000	340.549680	109.300000	75.397000	465.782000
10	17.000000	1863.702000	3205.567440	109.630000	188.563600	70.260000	40.423000	293.152000
11	13.000000	1425.532000	2451.915040	109.656000	188.608320	45.886000	45.882000	173.168000
12	16.000000	1866.999000	3211.238280	116.687000	200.701640	41.428000	50.518000	177.886000
13	13.000000	1565.983000	2693.490760	120.460000	207.191200	61.052000	62.195000	238.716000
14	11.000000	1539.254000	2647.516880	139.932000	240.683040	84.449000	56.381000	348.309000
15	19.000000	2468.839000	4246.403080	129.939000	223.495080	77.780000	52.768000	385.651000
