# Supplementary material for: Computational Screening of Tip and Stalk Cell Behavior Proposes a Role for Apelin Signaling in Sprout Progression
Source: PLoS One. 2016 Nov 9;11(11):e0159478. doi: 10.1371/journal.pone.0159478 (PMC5102492; doi:10.1371/journal.pone.0159478)
Supplement: S1 Dataset — The archive contains one text file for each treatment for each replicate and the python script used to perform the statistical analysis. (ZIP) [file pone.0159478.s006.zip › expdata/exp_unsrt_130823_siAPLN_+_VEGF.txt]

#repeat	Count	Sum length	Sum length (um)	Mean length	Mean length (um)	SD length	min length	max length
1	16.000000	2246.726000	3864.368720	140.420000	241.522400	88.741000	62.687000	364.209000
2	17.000000	2300.573000	3956.985560	135.328000	232.764160	86.388000	40.755000	331.234000
3	14.000000	956.266000	1644.777520	68.305000	117.484600	29.534000	31.222000	116.198000
4	13.000000	1776.468000	3055.524960	136.651000	235.039720	89.779000	37.548000	343.584000
5	8.000000	520.116000	894.599520	65.014000	111.824080	17.596000	47.977000	103.782000
6	13.000000	1549.851000	2665.743720	119.219000	205.056680	65.324000	59.473000	260.513000
7	6.000000	638.529000	1098.269880	106.422000	183.045840	46.989000	58.307000	182.156000
8	5.000000	441.251000	758.951720	88.250000	151.790000	29.390000	61.285000	119.964000
9	11.000000	791.498000	1361.376560	71.954000	123.760880	25.624000	34.924000	115.227000
10	11.000000	1606.892000	2763.854240	146.081000	251.259320	48.214000	65.878000	196.624000
11	2.000000	318.549000	547.904280	159.274000	273.951280	75.268000	106.052000	212.497000
12	8.000000	921.905000	1585.676600	115.238000	198.209360	42.005000	52.917000	183.405000
13	12.000000	841.107000	1446.704040	70.092000	120.558240	38.706000	37.380000	159.484000
14	15.000000	1492.642000	2567.344240	99.509000	171.155480	51.169000	42.090000	241.106000
15	8.000000	698.215000	1200.929800	87.277000	150.116440	53.897000	3.606000	174.149000
