# Supplementary material for: Computational Screening of Tip and Stalk Cell Behavior Proposes a Role for Apelin Signaling in Sprout Progression
Source: PLoS One. 2016 Nov 9;11(11):e0159478. doi: 10.1371/journal.pone.0159478 (PMC5102492; doi:10.1371/journal.pone.0159478)
Supplement: S1 Dataset — The archive contains one text file for each treatment for each replicate and the python script used to perform the statistical analysis. (ZIP) [file pone.0159478.s006.zip › expdata/exp_unsrt_130823_siNT.txt]

#repeat	Count	Sum length	Sum length (um)	Mean length	Mean length (um)	SD length	min length	max length
1	18.000000	4567.542000	7856.172240	253.752000	436.453440	196.195000	39.408000	892.745000
2	11.000000	814.042000	1400.152240	74.004000	127.286880	24.263000	41.227000	113.720000
3	13.000000	1595.365000	2744.027800	122.720000	211.078400	59.426000	57.757000	219.865000
4	14.000000	2184.423000	3757.207560	156.030000	268.371600	91.225000	44.291000	367.960000
5	11.000000	1475.668000	2538.148960	134.152000	230.741440	45.242000	51.150000	225.341000
6	14.000000	2469.538000	4247.605360	176.396000	303.401120	94.448000	67.478000	356.029000
7	8.000000	1643.638000	2827.057360	205.455000	353.382600	98.352000	51.867000	308.674000
8	12.000000	1977.178000	3400.746160	164.765000	283.395800	142.898000	67.101000	572.058000
9	11.000000	1291.733000	2221.780760	117.430000	201.979600	53.001000	44.069000	203.210000
10	10.000000	1428.844000	2457.611680	142.884000	245.760480	68.917000	65.632000	261.648000
11	13.000000	2187.843000	3763.089960	168.296000	289.469120	102.195000	54.731000	415.152000
12	11.000000	1214.372000	2088.719840	110.397000	189.882840	41.937000	56.062000	180.330000
13	16.000000	2658.893000	4573.295960	166.181000	285.831320	75.409000	60.618000	327.348000
14	11.000000	1319.467000	2269.483240	119.952000	206.317440	81.326000	37.334000	295.234000
15	11.000000	1501.249000	2582.148280	136.477000	234.740440	65.680000	70.831000	268.702000
