# Supplementary material for: Computational Screening of Tip and Stalk Cell Behavior Proposes a Role for Apelin Signaling in Sprout Progression
Source: PLoS One. 2016 Nov 9;11(11):e0159478. doi: 10.1371/journal.pone.0159478 (PMC5102492; doi:10.1371/journal.pone.0159478)
Supplement: S1 Dataset — The archive contains one text file for each treatment for each replicate and the python script used to perform the statistical analysis. (ZIP) [file pone.0159478.s006.zip › expdata/exp_unsrt_130823_siNT_+_VEGF.txt]

#repeat	Count	Sum length	Sum length (um)	Mean length	Mean length (um)	SD length	min length	max length
1	14.000000	3367.747000	5792.524840	240.553000	413.751160	104.330000	89.995000	443.486000
2	18.000000	2122.750000	3651.130000	117.931000	202.841320	50.921000	41.507000	227.621000
3	18.000000	2139.778000	3680.418160	118.877000	204.468440	68.328000	37.531000	231.747000
4	13.000000	1151.581000	1980.719320	88.583000	152.362760	44.360000	30.583000	158.944000
5	18.000000	2195.388000	3776.067360	121.966000	209.781520	82.445000	45.422000	378.558000
6	23.000000	2637.636000	4536.733920	114.680000	197.249600	105.185000	28.357000	479.965000
7	21.000000	3032.619000	5216.104680	144.410000	248.385200	75.965000	40.518000	277.776000
8	21.000000	2184.517000	3757.369240	104.025000	178.923000	60.418000	22.432000	259.946000
9	14.000000	2040.956000	3510.444320	145.783000	250.746760	45.455000	79.857000	256.696000
10	22.000000	2883.472000	4959.571840	131.067000	225.435240	61.811000	40.344000	268.030000
11	17.000000	1647.746000	2834.123120	96.926000	166.712720	79.080000	38.262000	370.173000
12	21.000000	2339.157000	4023.350040	111.388000	191.587360	65.800000	24.912000	243.645000
