# Supplementary material for: Computational Screening of Tip and Stalk Cell Behavior Proposes a Role for Apelin Signaling in Sprout Progression
Source: PLoS One. 2016 Nov 9;11(11):e0159478. doi: 10.1371/journal.pone.0159478 (PMC5102492; doi:10.1371/journal.pone.0159478)
Supplement: S1 Dataset — The archive contains one text file for each treatment for each replicate and the python script used to perform the statistical analysis. (ZIP) [file pone.0159478.s006.zip › expdata/exp_unsrt_131011_blank.txt]

#repeat	Count	Sum length	Mean length	Mean length (um)	SD length	min length	max length
1	13.000000	2674.395000	205.723000	353.843560	109.969000	70.967000	432.953000
2	13.000000	2060.651000	158.512000	272.640640	53.939000	87.172000	232.229000
3	9.000000	1625.870000	180.652000	310.721440	100.782000	56.349000	308.900000
4	11.000000	1103.396000	100.309000	172.531480	31.368000	58.283000	151.655000
5	9.000000	673.817000	74.869000	128.774680	19.185000	50.078000	112.186000
6	9.000000	1216.682000	135.187000	232.521640	39.379000	96.968000	214.052000
7	11.000000	1820.809000	165.528000	284.708160	76.903000	86.345000	333.154000
8	11.000000	2143.406000	194.855000	335.150600	149.286000	45.820000	515.232000
9	14.000000	2171.177000	155.084000	266.744480	72.190000	50.027000	278.485000
10	8.000000	1851.732000	231.466000	398.121520	114.808000	136.545000	477.779000
