# Supplementary material for: Computational Screening of Tip and Stalk Cell Behavior Proposes a Role for Apelin Signaling in Sprout Progression
Source: PLoS One. 2016 Nov 9;11(11):e0159478. doi: 10.1371/journal.pone.0159478 (PMC5102492; doi:10.1371/journal.pone.0159478)
Supplement: S1 Dataset — The archive contains one text file for each treatment for each replicate and the python script used to perform the statistical analysis. (ZIP) [file pone.0159478.s006.zip › expdata/exp_unsrt_131011_blank_+_VEGF.txt]

#repeat	Count	Sum length	Mean length	Mean length (um)	SD length	min length	max length
1	13.000000	3507.642000	269.819000	464.088680	124.516000	114.775000	524.890000
2	19.000000	2186.620000	115.085000	197.946200	53.559000	43.877000	238.649000
3	18.000000	3140.532000	174.474000	300.095280	86.681000	76.765000	434.859000
4	14.000000	2481.777000	177.270000	304.904400	71.987000	61.615000	293.834000
5	19.000000	3144.367000	165.493000	284.647960	62.740000	67.364000	275.420000
6	15.000000	2926.756000	195.117000	335.601240	106.601000	66.347000	377.741000
7	20.000000	3355.307000	167.765000	288.555800	77.154000	70.090000	338.270000
8	16.000000	3086.507000	192.907000	331.800040	92.803000	31.328000	343.547000
9	18.000000	2903.716000	161.318000	277.466960	95.607000	48.461000	411.718000
10	23.000000	4657.774000	202.512000	348.320640	92.255000	56.947000	449.529000
