# Supplementary material for: Computational Screening of Tip and Stalk Cell Behavior Proposes a Role for Apelin Signaling in Sprout Progression
Source: PLoS One. 2016 Nov 9;11(11):e0159478. doi: 10.1371/journal.pone.0159478 (PMC5102492; doi:10.1371/journal.pone.0159478)
Supplement: S1 Dataset — The archive contains one text file for each treatment for each replicate and the python script used to perform the statistical analysis. (ZIP) [file pone.0159478.s006.zip › expdata/exp_unsrt_131011_siAngpt2.txt]

#repeat	Count	Sum length	Mean length	Mean length (um)	SD length	min length	max length
1	7.000000	1036.733000	148.105000	254.740600	125.733000	58.536000	401.058000
2	6.000000	1071.434000	178.572000	307.143840	70.015000	83.048000	244.324000
3	9.000000	1282.286000	142.476000	245.058720	46.485000	100.522000	245.440000
4	8.000000	1021.445000	127.681000	219.611320	43.531000	47.654000	202.237000
5	11.000000	1555.637000	141.422000	243.245840	30.305000	87.170000	187.466000
6	10.000000	1685.730000	168.573000	289.945560	85.855000	82.658000	317.342000
7	4.000000	370.304000	92.576000	159.230720	40.195000	67.961000	152.542000
8	7.000000	1142.307000	163.187000	280.681640	98.643000	63.625000	355.839000
9	3.000000	257.391000	85.797000	147.570840	34.095000	50.723000	118.819000
10	9.000000	941.603000	104.623000	179.951560	29.410000	69.553000	158.975000
