# Supplementary material for: Computational Screening of Tip and Stalk Cell Behavior Proposes a Role for Apelin Signaling in Sprout Progression
Source: PLoS One. 2016 Nov 9;11(11):e0159478. doi: 10.1371/journal.pone.0159478 (PMC5102492; doi:10.1371/journal.pone.0159478)
Supplement: S1 Dataset — The archive contains one text file for each treatment for each replicate and the python script used to perform the statistical analysis. (ZIP) [file pone.0159478.s006.zip › expdata/exp_unsrt_131011_siAngpt2_+_VEGF.txt]

#repeat	Count	Sum length	Mean length	Mean length (um)	SD length	min length	max length
1	5.000000	600.790000	120.158000	206.671760	34.282000	78.674000	173.791000
2	7.000000	713.770000	101.967000	175.383240	34.161000	55.980000	157.832000
3	6.000000	864.454000	144.076000	247.810720	109.776000	52.296000	355.796000
4	8.000000	1525.769000	190.721000	328.040120	97.501000	86.414000	358.890000
5	6.000000	856.972000	142.829000	245.665880	60.951000	55.338000	221.780000
6	13.000000	2130.575000	163.890000	281.890800	80.845000	74.553000	325.183000
7	12.000000	2017.265000	168.105000	289.140600	97.530000	72.670000	390.890000
8	7.000000	1947.228000	278.175000	478.461000	130.253000	104.479000	444.055000
9	11.000000	2972.674000	270.243000	464.817960	88.426000	125.777000	409.884000
10	3.000000	239.844000	79.948000	137.510560	9.049000	69.518000	85.708000
