# Supplementary material for: Computational Screening of Tip and Stalk Cell Behavior Proposes a Role for Apelin Signaling in Sprout Progression
Source: PLoS One. 2016 Nov 9;11(11):e0159478. doi: 10.1371/journal.pone.0159478 (PMC5102492; doi:10.1371/journal.pone.0159478)
Supplement: S1 Dataset — The archive contains one text file for each treatment for each replicate and the python script used to perform the statistical analysis. (ZIP) [file pone.0159478.s006.zip › expdata/exp_unsrt_131011_siAPJ.txt]

#repeat	Count	Sum length	Mean length	Mean length (um)	SD length	min length	max length
1	7.000000	662.916000	94.702000	162.887440	38.964000	37.762000	160.532000
2	8.000000	969.809000	121.226000	208.508720	46.967000	67.535000	195.013000
3	5.000000	506.703000	101.341000	174.306520	35.733000	65.736000	146.520000
4	8.000000	1139.817000	142.477000	245.060440	38.478000	95.501000	199.278000
5	8.000000	710.263000	88.783000	152.706760	43.748000	47.218000	176.355000
6	9.000000	981.877000	109.097000	187.646840	26.029000	71.405000	147.095000
7	3.000000	330.419000	110.140000	189.440800	18.615000	88.646000	121.069000
8	5.000000	714.862000	142.972000	245.911840	44.218000	107.304000	216.280000
9	12.000000	2022.380000	168.532000	289.875040	91.154000	59.162000	346.588000
