# Supplementary material for: Computational Screening of Tip and Stalk Cell Behavior Proposes a Role for Apelin Signaling in Sprout Progression
Source: PLoS One. 2016 Nov 9;11(11):e0159478. doi: 10.1371/journal.pone.0159478 (PMC5102492; doi:10.1371/journal.pone.0159478)
Supplement: S1 Dataset — The archive contains one text file for each treatment for each replicate and the python script used to perform the statistical analysis. (ZIP) [file pone.0159478.s006.zip › expdata/exp_unsrt_131011_siAPLN.txt]

#repeat	Count	Sum length	Mean length	Mean length (um)	SD length	min length	max length
1	16.000000	2631.172000	164.448000	282.850560	43.540000	118.804000	260.949000
2	14.000000	2301.496000	164.393000	282.755960	72.601000	68.721000	278.342000
3	11.000000	2110.433000	191.858000	329.995760	53.455000	109.641000	270.956000
4	6.000000	919.416000	153.236000	263.565920	55.196000	105.624000	235.882000
5	10.000000	1490.293000	149.029000	256.329880	99.680000	53.302000	360.893000
6	10.000000	3415.703000	341.570000	587.500400	195.416000	93.451000	684.409000
7	7.000000	983.702000	140.529000	241.709880	75.055000	63.661000	273.355000
8	14.000000	2033.638000	145.260000	249.847200	63.814000	54.094000	255.290000
9	5.000000	775.142000	155.028000	266.648160	52.720000	104.591000	230.985000
10	16.000000	2722.362000	170.148000	292.654560	75.900000	102.190000	411.111000
