# Supplementary material for: Computational Screening of Tip and Stalk Cell Behavior Proposes a Role for Apelin Signaling in Sprout Progression
Source: PLoS One. 2016 Nov 9;11(11):e0159478. doi: 10.1371/journal.pone.0159478 (PMC5102492; doi:10.1371/journal.pone.0159478)
Supplement: S1 Dataset — The archive contains one text file for each treatment for each replicate and the python script used to perform the statistical analysis. (ZIP) [file pone.0159478.s006.zip › expdata/exp_unsrt_131011_siAPLN_+_VEGF.txt]

#repeat	Count	Sum length	Mean length	Mean length (um)	SD length	min length	max length
1	7.000000	972.927000	138.990000	239.062800	72.824000	62.966000	242.253000
2	8.000000	930.607000	116.326000	200.080720	65.686000	64.742000	273.335000
3	4.000000	597.786000	149.447000	257.048840	30.865000	123.982000	193.269000
4	9.000000	2206.157000	245.129000	421.621880	99.444000	114.812000	469.802000
5	12.000000	2121.574000	176.798000	304.092560	80.577000	69.577000	371.229000
6	8.000000	1515.799000	189.475000	325.897000	102.578000	76.776000	341.226000
7	12.000000	1723.847000	143.654000	247.084880	76.252000	56.951000	294.624000
8	3.000000	224.325000	74.775000	128.613000	15.558000	62.412000	92.245000
9	10.000000	1505.408000	150.541000	258.930520	62.071000	68.446000	271.916000
10	11.000000	1778.367000	161.670000	278.072400	61.910000	104.884000	282.771000
