# Supplementary material for: Computational Screening of Tip and Stalk Cell Behavior Proposes a Role for Apelin Signaling in Sprout Progression
Source: PLoS One. 2016 Nov 9;11(11):e0159478. doi: 10.1371/journal.pone.0159478 (PMC5102492; doi:10.1371/journal.pone.0159478)
Supplement: S1 Dataset — The archive contains one text file for each treatment for each replicate and the python script used to perform the statistical analysis. (ZIP) [file pone.0159478.s006.zip › expdata/exp_CD34-_130927_siAPLN_+_VEGF.txt]

#repeat	Count	Sum length	Mean length	Mean length (um)	SD length	min length	max length
1	11.000000	498.854000	45.350000	78.002000	22.006000	23.360000	104.167000
2	12.000000	566.570000	47.214000	81.208080	17.552000	16.636000	87.749000
3	10.000000	632.590000	63.259000	108.805480	20.622000	29.189000	96.671000
4	6.000000	470.870000	78.478000	134.982160	27.675000	55.987000	129.578000
5	9.000000	416.760000	46.307000	79.648040	13.691000	25.724000	65.720000
6	13.000000	1014.490000	78.038000	134.225360	51.554000	29.099000	220.467000
7	14.000000	1400.049000	100.003000	172.005160	66.275000	41.202000	254.717000
