# Supplementary material for: Computational Screening of Tip and Stalk Cell Behavior Proposes a Role for Apelin Signaling in Sprout Progression
Source: PLoS One. 2016 Nov 9;11(11):e0159478. doi: 10.1371/journal.pone.0159478 (PMC5102492; doi:10.1371/journal.pone.0159478)
Supplement: S1 Dataset — The archive contains one text file for each treatment for each replicate and the python script used to perform the statistical analysis. (ZIP) [file pone.0159478.s006.zip › expdata/exp_CD34-_140627_Marchien_siAPJ_+_VEGF.txt]

#repeat	Count	Sum length	Mean length	Mean length (um)	SD length	min length	max length
1	7.000000	315.379000	45.054000	77.492880	11.124000	32.994000	65.346000
2	2.000000	110.063000	55.032000	94.655040	8.453000	49.055000	61.009000
3	6.000000	256.829000	42.805000	73.624600	9.227000	31.739000	57.010000
4	7.000000	509.046000	72.721000	125.080120	35.249000	52.841000	151.916000
5	6.000000	436.966000	72.828000	125.264160	33.688000	35.446000	134.951000
6	10.000000	732.828000	73.283000	126.046760	34.830000	35.173000	160.971000
7	7.000000	505.065000	72.152000	124.101440	51.349000	28.646000	163.140000
8	7.000000	760.810000	108.687000	186.941640	41.566000	50.945000	150.374000
9	8.000000	603.504000	75.438000	129.753360	49.419000	40.128000	190.025000
10	7.000000	624.046000	89.149000	153.336280	39.474000	48.088000	145.040000
