# Supplementary material for: Computational Screening of Tip and Stalk Cell Behavior Proposes a Role for Apelin Signaling in Sprout Progression
Source: PLoS One. 2016 Nov 9;11(11):e0159478. doi: 10.1371/journal.pone.0159478 (PMC5102492; doi:10.1371/journal.pone.0159478)
Supplement: S1 Dataset — The archive contains one text file for each treatment for each replicate and the python script used to perform the statistical analysis. (ZIP) [file pone.0159478.s006.zip › expdata/exp_unsrt_130823_blank_+_VEGF.txt]

#repeat	Count	Sum length	Sum length (um)	Mean length	Mean length (um)	SD length	min length	max length
1	13.000000	1913.843000	3291.809960	147.219000	253.216680	61.500000	84.283000	250.030000
2	14.000000	1293.496000	2224.813120	92.393000	158.915960	96.201000	20.583000	321.572000
3	20.000000	1828.343000	3144.749960	91.417000	157.237240	71.550000	23.287000	266.832000
4	16.000000	2149.623000	3697.351560	134.351000	231.083720	108.446000	32.229000	416.031000
5	20.000000	3116.764000	5360.834080	155.838000	268.041360	106.305000	39.668000	418.788000
6	15.000000	2532.576000	4356.030720	168.838000	290.401360	102.566000	43.931000	350.408000
7	15.000000	2350.574000	4042.987280	156.705000	269.532600	102.601000	46.433000	452.685000
8	15.000000	2924.377000	5029.928440	194.958000	335.327760	97.621000	40.648000	359.901000
9	20.000000	3637.876000	6257.146720	181.894000	312.857680	102.867000	56.453000	449.007000
10	21.000000	3885.501000	6683.061720	185.024000	318.241280	121.773000	34.518000	527.784000
11	22.000000	2891.029000	4972.569880	131.410000	226.025200	68.613000	46.864000	307.170000
12	22.000000	3817.183000	6565.554760	173.508000	298.433760	103.914000	34.926000	433.723000
13	16.000000	2480.768000	4266.920960	155.048000	266.682560	91.311000	41.231000	373.063000
14	25.000000	3157.591000	5431.056520	126.304000	217.242880	86.236000	41.497000	346.597000
