# Supplementary material for: Computational Screening of Tip and Stalk Cell Behavior Proposes a Role for Apelin Signaling in Sprout Progression
Source: PLoS One. 2016 Nov 9;11(11):e0159478. doi: 10.1371/journal.pone.0159478 (PMC5102492; doi:10.1371/journal.pone.0159478)
Supplement: S1 Dataset — The archive contains one text file for each treatment for each replicate and the python script used to perform the statistical analysis. (ZIP) [file pone.0159478.s006.zip › expdata/exp_unsrt_131011_siEphB1.txt]

#repeat	Count	Sum length	Mean length	Mean length (um)	SD length	min length	max length
1	8.000000	838.360000	104.795000	180.247400	23.153000	59.728000	123.833000
2	29.000000	6078.676000	209.610000	360.529200	95.562000	83.280000	420.334000
3	22.000000	4391.675000	199.622000	343.349840	153.234000	58.828000	697.422000
4	28.000000	4107.231000	146.687000	252.301640	68.667000	54.963000	306.746000
5	33.000000	6468.552000	196.017000	337.149240	117.957000	42.362000	637.913000
6	10.000000	993.959000	99.396000	170.961120	57.632000	44.380000	228.543000
7	18.000000	2553.947000	141.886000	244.043920	57.590000	49.419000	236.686000
8	26.000000	3380.151000	130.006000	223.610320	83.526000	35.184000	338.616000
9	27.000000	7230.987000	267.814000	460.640080	204.969000	50.235000	762.002000
10	15.000000	1833.862000	122.257000	210.282040	65.448000	42.718000	254.417000
