# Supplementary material for: Computational Screening of Tip and Stalk Cell Behavior Proposes a Role for Apelin Signaling in Sprout Progression
Source: PLoS One. 2016 Nov 9;11(11):e0159478. doi: 10.1371/journal.pone.0159478 (PMC5102492; doi:10.1371/journal.pone.0159478)
Supplement: S1 Dataset — The archive contains one text file for each treatment for each replicate and the python script used to perform the statistical analysis. (ZIP) [file pone.0159478.s006.zip › expdata/exp_unsrt_131011_siEphB1_+_VEGF.txt]

#repeat	Count	Sum length	Mean length	Mean length (um)	SD length	min length	max length
1	23.000000	4510.874000	196.125000	337.335000	151.765000	49.193000	759.047000
2	17.000000	4199.407000	247.024000	424.881280	120.969000	73.870000	515.832000
3	25.000000	6070.249000	242.810000	417.633200	116.246000	78.487000	536.932000
4	24.000000	3894.323000	162.263000	279.092360	86.064000	60.651000	348.387000
5	20.000000	4184.779000	209.239000	359.891080	89.227000	48.257000	339.811000
6	29.000000	4936.578000	170.227000	292.790440	50.101000	93.530000	267.965000
7	12.000000	1972.783000	164.399000	282.766280	93.775000	80.845000	327.880000
8	17.000000	2330.911000	137.112000	235.832640	79.945000	40.608000	336.810000
9	19.000000	4097.183000	215.641000	370.902520	151.595000	86.511000	750.939000
10	24.000000	4875.906000	203.163000	349.440360	96.152000	51.051000	479.212000
