# Supplementary material for: Computational Screening of Tip and Stalk Cell Behavior Proposes a Role for Apelin Signaling in Sprout Progression
Source: PLoS One. 2016 Nov 9;11(11):e0159478. doi: 10.1371/journal.pone.0159478 (PMC5102492; doi:10.1371/journal.pone.0159478)
Supplement: S1 Dataset — The archive contains one text file for each treatment for each replicate and the python script used to perform the statistical analysis. (ZIP) [file pone.0159478.s006.zip › expdata/exp_unsrt_131011_siNT.txt]

#repeat	Count	Sum length	Mean length	Mean length (um)	SD length	min length	max length
1	20.000000	4325.210000	216.261000	371.968920	97.548000	77.236000	482.356000
2	26.000000	3809.118000	146.505000	251.988600	54.843000	59.015000	247.455000
3	9.000000	1631.651000	181.295000	311.827400	87.503000	64.821000	314.756000
4	9.000000	1379.774000	153.308000	263.689760	121.457000	64.240000	458.105000
5	6.000000	1045.681000	174.280000	299.761600	82.698000	97.097000	299.101000
6	12.000000	2417.166000	201.431000	346.461320	92.460000	118.449000	374.808000
7	12.000000	3460.359000	288.363000	495.984360	125.042000	123.837000	461.782000
8	11.000000	2291.198000	208.291000	358.260520	75.034000	91.277000	309.523000
