# Supplementary material for: Computational Screening of Tip and Stalk Cell Behavior Proposes a Role for Apelin Signaling in Sprout Progression
Source: PLoS One. 2016 Nov 9;11(11):e0159478. doi: 10.1371/journal.pone.0159478 (PMC5102492; doi:10.1371/journal.pone.0159478)
Supplement: S1 Dataset — The archive contains one text file for each treatment for each replicate and the python script used to perform the statistical analysis. (ZIP) [file pone.0159478.s006.zip › expdata/exp_unsrt_131011_siNT_+_VEGF.txt]

#repeat	Count	Sum length	Mean length	Mean length (um)	SD length	min length	max length
1	20.000000	4130.078000	206.504000	355.186880	90.737000	104.122000	427.040000
2	17.000000	2201.971000	129.528000	222.788160	60.708000	57.641000	292.852000
3	12.000000	2062.790000	171.899000	295.666280	115.592000	54.521000	405.699000
4	25.000000	3772.743000	150.910000	259.565200	55.014000	56.776000	256.271000
5	18.000000	2259.783000	125.544000	215.935680	63.397000	60.841000	280.220000
6	21.000000	2339.447000	111.402000	191.611440	50.567000	50.732000	215.491000
7	21.000000	2219.433000	105.687000	181.781640	32.876000	49.359000	202.526000
8	13.000000	2070.162000	159.243000	273.897960	75.858000	44.090000	312.588000
9	15.000000	1601.124000	106.742000	183.596240	51.292000	38.682000	251.352000
10	14.000000	2268.357000	162.026000	278.684720	103.193000	70.247000	423.359000
