# Supplementary material for: Computational Screening of Tip and Stalk Cell Behavior Proposes a Role for Apelin Signaling in Sprout Progression
Source: PLoS One. 2016 Nov 9;11(11):e0159478. doi: 10.1371/journal.pone.0159478 (PMC5102492; doi:10.1371/journal.pone.0159478)
Supplement: S1 Dataset — The archive contains one text file for each treatment for each replicate and the python script used to perform the statistical analysis. (ZIP) [file pone.0159478.s006.zip › expdata/exp_unsrt_140411_blank.txt]

#repeat	Count	Sum length	Mean length	Mean length (um)	SD length	min length	max length
1	6.000000	541.579000	90.263000	155.252360	46.801000	39.994000	177.315000
2	7.000000	675.111000	96.444000	165.883680	61.360000	40.287000	224.222000
3	10.000000	896.092000	89.609000	154.127480	44.431000	44.506000	162.556000
4	17.000000	1879.214000	110.542000	190.132240	46.443000	37.209000	241.106000
5	11.000000	855.125000	77.739000	133.711080	32.462000	41.487000	145.656000
6	17.000000	1679.235000	98.779000	169.899880	22.808000	69.201000	138.114000
7	11.000000	1618.799000	147.164000	253.122080	62.616000	79.554000	287.519000
8	18.000000	1646.660000	91.481000	157.347320	44.930000	41.485000	235.236000
9	10.000000	962.103000	96.210000	165.481200	41.817000	49.393000	171.390000
10	13.000000	1276.310000	98.178000	168.866160	45.289000	26.942000	190.762000
11	11.000000	1197.623000	108.875000	187.265000	36.753000	75.605000	182.010000
12	8.000000	901.091000	112.636000	193.733920	56.217000	69.065000	241.174000
