# Supplementary material for: Computational Screening of Tip and Stalk Cell Behavior Proposes a Role for Apelin Signaling in Sprout Progression
Source: PLoS One. 2016 Nov 9;11(11):e0159478. doi: 10.1371/journal.pone.0159478 (PMC5102492; doi:10.1371/journal.pone.0159478)
Supplement: S1 Dataset — The archive contains one text file for each treatment for each replicate and the python script used to perform the statistical analysis. (ZIP) [file pone.0159478.s006.zip › expdata/exp_unsrt_140411_blank_+_VEGF.txt]

#repeat	Count	Sum length	Mean length	Mean length (um)	SD length	min length	max length
1	9.000000	732.367000	81.374000	139.963280	41.059000	29.860000	171.814000
2	13.000000	1631.059000	125.466000	215.801520	49.586000	63.115000	259.622000
3	15.000000	1310.461000	87.364000	150.266080	42.656000	38.738000	199.895000
4	13.000000	873.278000	67.175000	115.541000	35.673000	25.630000	116.087000
5	13.000000	1151.006000	88.539000	152.287080	34.471000	33.821000	148.265000
6	19.000000	1484.874000	78.151000	134.419720	45.113000	30.297000	176.593000
7	19.000000	1725.194000	90.800000	156.176000	47.723000	37.022000	196.028000
8	20.000000	2155.007000	107.750000	185.330000	43.507000	40.344000	187.294000
9	23.000000	1799.597000	78.243000	134.577960	48.899000	25.708000	195.095000
10	15.000000	1408.811000	93.921000	161.544120	49.167000	31.799000	178.219000
11	17.000000	1840.055000	108.239000	186.171080	47.980000	36.770000	221.198000
12	17.000000	1810.933000	106.525000	183.223000	47.475000	30.521000	189.668000
13	22.000000	1447.883000	65.813000	113.198360	32.911000	21.412000	141.060000
14	33.000000	2694.618000	81.655000	140.446600	29.315000	34.131000	145.930000
