# Supplementary material for: Computational Screening of Tip and Stalk Cell Behavior Proposes a Role for Apelin Signaling in Sprout Progression
Source: PLoS One. 2016 Nov 9;11(11):e0159478. doi: 10.1371/journal.pone.0159478 (PMC5102492; doi:10.1371/journal.pone.0159478)
Supplement: S1 Dataset — The archive contains one text file for each treatment for each replicate and the python script used to perform the statistical analysis. (ZIP) [file pone.0159478.s006.zip › expdata/exp_unsrt_140411_siAPJ.txt]

#repeat	Count	Sum length	Mean length	Mean length (um)	SD length	min length	max length
1	9.000000	610.975000	67.886000	116.763920	36.780000	23.923000	142.024000
2	8.000000	925.934000	115.742000	199.076240	69.811000	30.807000	215.134000
3	8.000000	383.831000	47.979000	82.523880	18.079000	26.513000	73.892000
4	9.000000	828.583000	92.065000	158.351800	59.016000	25.943000	188.641000
5	7.000000	607.925000	86.846000	149.375120	55.238000	42.159000	198.413000
6	7.000000	477.818000	68.260000	117.407200	40.082000	36.085000	149.224000
7	9.000000	832.724000	92.525000	159.143000	52.591000	29.128000	188.929000
8	7.000000	455.559000	65.080000	111.937600	31.132000	30.733000	109.587000
9	5.000000	310.059000	62.012000	106.660640	22.182000	37.346000	88.650000
10	8.000000	735.340000	91.918000	158.098960	56.723000	43.848000	193.599000
11	6.000000	573.075000	95.512000	164.280640	54.300000	50.317000	179.859000
12	7.000000	823.198000	117.600000	202.272000	62.754000	61.059000	244.875000
13	9.000000	1043.456000	115.940000	199.416800	73.697000	44.489000	276.437000
14	8.000000	1130.234000	141.279000	242.999880	62.725000	76.767000	223.363000
