# Supplementary material for: Computational Screening of Tip and Stalk Cell Behavior Proposes a Role for Apelin Signaling in Sprout Progression
Source: PLoS One. 2016 Nov 9;11(11):e0159478. doi: 10.1371/journal.pone.0159478 (PMC5102492; doi:10.1371/journal.pone.0159478)
Supplement: S1 Dataset — The archive contains one text file for each treatment for each replicate and the python script used to perform the statistical analysis. (ZIP) [file pone.0159478.s006.zip › expdata/exp_unsrt_140411_siAPJ_+_VEGF.txt]

#repeat	Count	Sum length	Mean length	Mean length (um)	SD length	min length	max length
1	2.000000	101.816000	50.908000	87.561760	1.692000	49.711000	52.104000
2	2.000000	90.621000	45.311000	77.934920	11.492000	37.184000	53.437000
3	4.000000	447.791000	111.948000	192.550560	61.412000	50.716000	186.278000
4	5.000000	490.122000	98.024000	168.601280	32.449000	62.730000	146.510000
5	2.000000	119.832000	59.916000	103.055520	10.098000	52.775000	67.057000
6	1.000000	66.715000	66.715000	114.749800	nan	66.715000	66.715000
7	11.000000	773.730000	70.339000	120.983080	18.261000	40.950000	106.763000
8	6.000000	473.585000	78.931000	135.761320	23.571000	49.428000	116.600000
9	5.000000	335.840000	67.168000	115.528960	13.425000	52.716000	82.105000
10	3.000000	210.892000	70.297000	120.910840	16.750000	51.650000	84.065000
11	2.000000	279.927000	139.964000	240.738080	21.647000	124.656000	155.271000
12	3.000000	215.248000	71.749000	123.408280	34.482000	46.439000	111.023000
13	5.000000	266.391000	53.278000	91.638160	28.303000	31.266000	100.112000
14	3.000000	218.130000	72.710000	125.061200	12.987000	60.853000	86.590000
