# Supplementary material for: Computational Screening of Tip and Stalk Cell Behavior Proposes a Role for Apelin Signaling in Sprout Progression
Source: PLoS One. 2016 Nov 9;11(11):e0159478. doi: 10.1371/journal.pone.0159478 (PMC5102492; doi:10.1371/journal.pone.0159478)
Supplement: S1 Dataset — The archive contains one text file for each treatment for each replicate and the python script used to perform the statistical analysis. (ZIP) [file pone.0159478.s006.zip › expdata/exp_unsrt_140411_siAPLN.txt]

#repeat	Count	Sum length	Mean length	Mean length (um)	SD length	min length	max length
1	6.000000	504.306000	84.051000	144.567720	37.729000	35.480000	123.967000
2	6.000000	262.668000	43.778000	75.298160	24.889000	28.023000	93.687000
3	6.000000	449.268000	74.878000	128.790160	38.667000	29.305000	140.880000
4	8.000000	511.496000	63.937000	109.971640	30.398000	38.657000	120.922000
5	8.000000	460.738000	57.592000	99.058240	27.786000	31.898000	114.413000
6	4.000000	374.574000	93.643000	161.065960	68.792000	49.262000	196.261000
7	7.000000	330.806000	47.258000	81.283760	12.107000	27.552000	62.508000
8	14.000000	1013.609000	72.401000	124.529720	32.205000	23.428000	140.688000
9	5.000000	249.027000	49.805000	85.664600	16.166000	24.378000	66.239000
10	8.000000	518.637000	64.830000	111.507600	59.867000	23.102000	200.819000
11	7.000000	601.088000	85.870000	147.696400	49.433000	51.528000	194.310000
12	11.000000	713.140000	64.831000	111.509320	22.863000	25.512000	100.614000
13	8.000000	424.615000	53.077000	91.292440	21.382000	24.788000	89.022000
14	10.000000	660.368000	66.037000	113.583640	15.176000	45.991000	92.087000
15	9.000000	622.010000	69.112000	118.872640	53.170000	29.694000	193.597000
