# Supplementary material for: Computational Screening of Tip and Stalk Cell Behavior Proposes a Role for Apelin Signaling in Sprout Progression
Source: PLoS One. 2016 Nov 9;11(11):e0159478. doi: 10.1371/journal.pone.0159478 (PMC5102492; doi:10.1371/journal.pone.0159478)
Supplement: S1 Dataset — The archive contains one text file for each treatment for each replicate and the python script used to perform the statistical analysis. (ZIP) [file pone.0159478.s006.zip › expdata/exp_unsrt_140411_siAPLN_+_VEGF.txt]

#repeat	Count	Sum length	Mean length	Mean length (um)	SD length	min length	max length
1	7.000000	611.480000	87.354000	150.248880	58.751000	33.696000	205.783000
2	5.000000	455.416000	91.083000	156.662760	28.692000	61.872000	128.148000
3	5.000000	290.300000	58.060000	99.863200	12.826000	37.022000	67.482000
4	2.000000	179.085000	89.542000	154.012240	4.296000	86.505000	92.580000
5	1.000000	57.567000	57.567000	99.015240	nan	57.567000	57.567000
6	4.000000	305.760000	76.440000	131.476800	30.084000	40.643000	108.773000
7	4.000000	415.824000	103.956000	178.804320	24.243000	82.888000	138.377000
8	2.000000	191.677000	95.838000	164.841360	16.878000	83.904000	107.773000
9	10.000000	945.121000	94.512000	162.560640	44.794000	55.785000	182.232000
10	7.000000	658.149000	94.021000	161.716120	34.470000	32.044000	141.452000
11	7.000000	581.520000	83.074000	142.887280	36.230000	54.480000	161.930000
12	4.000000	318.665000	79.666000	137.025520	25.020000	55.309000	108.547000
13	3.000000	271.139000	90.380000	155.453600	39.054000	65.462000	135.389000
14	4.000000	435.801000	108.950000	187.394000	54.696000	52.713000	182.137000
15	9.000000	986.776000	109.642000	188.584240	62.353000	52.925000	266.832000
16	7.000000	611.174000	87.311000	150.174920	26.386000	57.225000	135.401000
17	6.000000	462.007000	77.001000	132.441720	39.966000	40.356000	148.309000
18	4.000000	495.437000	123.859000	213.037480	43.709000	60.148000	157.741000
