# Supplementary material for: Computational Screening of Tip and Stalk Cell Behavior Proposes a Role for Apelin Signaling in Sprout Progression
Source: PLoS One. 2016 Nov 9;11(11):e0159478. doi: 10.1371/journal.pone.0159478 (PMC5102492; doi:10.1371/journal.pone.0159478)
Supplement: S1 Dataset — The archive contains one text file for each treatment for each replicate and the python script used to perform the statistical analysis. (ZIP) [file pone.0159478.s006.zip › expdata/exp_unsrt_140411_siNT.txt]

#repeat	Count	Sum length	Mean length	Mean length (um)	SD length	min length	max length
1	12.000000	1039.854000	86.655000	149.046600	47.032000	49.338000	223.229000
2	11.000000	688.394000	62.581000	107.639320	22.546000	32.915000	102.186000
3	14.000000	1181.544000	84.396000	145.161120	23.574000	40.339000	122.156000
4	10.000000	1389.812000	138.981000	239.047320	91.935000	39.368000	358.840000
5	9.000000	774.085000	86.009000	147.935480	25.264000	54.416000	117.981000
6	11.000000	1384.998000	125.909000	216.563480	42.154000	70.150000	220.142000
7	10.000000	685.989000	68.599000	117.990280	35.614000	23.268000	133.986000
8	9.000000	645.541000	71.727000	123.370440	39.037000	32.355000	147.687000
9	14.000000	1452.506000	103.750000	178.450000	59.538000	28.708000	224.491000
10	13.000000	1290.523000	99.271000	170.746120	44.520000	53.527000	193.032000
11	14.000000	1183.904000	84.565000	145.451800	66.136000	28.298000	279.887000
12	14.000000	1320.848000	94.346000	162.275120	34.552000	54.285000	159.493000
13	13.000000	1178.186000	90.630000	155.883600	26.873000	44.461000	135.492000
