# Supplementary material for: Computational Screening of Tip and Stalk Cell Behavior Proposes a Role for Apelin Signaling in Sprout Progression
Source: PLoS One. 2016 Nov 9;11(11):e0159478. doi: 10.1371/journal.pone.0159478 (PMC5102492; doi:10.1371/journal.pone.0159478)
Supplement: S1 Dataset — The archive contains one text file for each treatment for each replicate and the python script used to perform the statistical analysis. (ZIP) [file pone.0159478.s006.zip › expdata/exp_unsrt_140411_siNT_+_VEGF.txt]

#repeat	Count	Sum length	Mean length	Mean length (um)	SD length	min length	max length
1	14.000000	1486.661000	106.190000	182.646800	77.790000	18.357000	247.038000
2	14.000000	965.119000	68.937000	118.571640	38.123000	29.420000	146.735000
3	10.000000	877.609000	87.761000	150.948920	52.842000	37.840000	218.103000
4	12.000000	849.236000	70.770000	121.724400	52.745000	23.265000	189.339000
5	17.000000	997.331000	58.667000	100.907240	41.056000	23.804000	178.292000
6	18.000000	1784.172000	99.121000	170.488120	54.462000	23.476000	229.462000
7	18.000000	1530.145000	85.008000	146.213760	68.644000	10.000000	256.250000
8	17.000000	1373.458000	80.792000	138.962240	38.711000	30.693000	143.251000
9	18.000000	1313.001000	72.945000	125.465400	32.892000	30.445000	146.864000
10	18.000000	1436.089000	79.783000	137.226760	46.414000	25.251000	163.652000
11	14.000000	976.429000	69.745000	119.961400	39.798000	22.308000	150.182000
12	16.000000	1654.030000	103.377000	177.808440	63.262000	36.404000	234.402000
13	22.000000	2107.697000	95.804000	164.782880	52.029000	31.739000	213.584000
