# Supplementary material for: Computational Screening of Tip and Stalk Cell Behavior Proposes a Role for Apelin Signaling in Sprout Progression
Source: PLoS One. 2016 Nov 9;11(11):e0159478. doi: 10.1371/journal.pone.0159478 (PMC5102492; doi:10.1371/journal.pone.0159478)
Supplement: S1 Dataset — The archive contains one text file for each treatment for each replicate and the python script used to perform the statistical analysis. (ZIP) [file pone.0159478.s006.zip › expdata/exp_unsrt_140502_blank.txt]

#repeat	Count	Sum length	Mean length	Mean length (um)	SD length	min length	max length
1	26.000000	4086.402000	157.169000	270.330680	54.980000	61.088000	279.160000
2	24.000000	3506.366000	146.099000	251.290280	38.223000	71.685000	231.409000
3	32.000000	5042.756000	157.586000	271.047920	69.063000	34.802000	327.364000
4	13.000000	1366.018000	105.078000	180.734160	50.977000	59.713000	199.351000
5	24.000000	3452.170000	143.840000	247.404800	55.632000	65.594000	265.210000
6	22.000000	2700.422000	122.746000	211.123120	55.110000	40.294000	270.460000
7	22.000000	4251.826000	193.265000	332.415800	82.296000	94.794000	435.427000
8	24.000000	3646.245000	151.927000	261.314440	63.835000	64.566000	290.323000
9	20.000000	3250.496000	162.525000	279.543000	83.302000	68.847000	343.000000
10	25.000000	3485.591000	139.424000	239.809280	68.307000	38.492000	284.207000
