# Supplementary material for: Computational Screening of Tip and Stalk Cell Behavior Proposes a Role for Apelin Signaling in Sprout Progression
Source: PLoS One. 2016 Nov 9;11(11):e0159478. doi: 10.1371/journal.pone.0159478 (PMC5102492; doi:10.1371/journal.pone.0159478)
Supplement: S1 Dataset — The archive contains one text file for each treatment for each replicate and the python script used to perform the statistical analysis. (ZIP) [file pone.0159478.s006.zip › expdata/exp_unsrt_140502_blank_+_VEGF.txt]

#repeat	Count	Sum length	Mean length	Mean length (um)	SD length	min length	max length
1	39.000000	5969.805000	153.072000	263.283840	82.043000	31.166000	360.128000
2	37.000000	6492.618000	175.476000	301.818720	116.643000	40.272000	622.694000
3	36.000000	7290.430000	202.512000	348.320640	86.091000	56.738000	363.334000
4	40.000000	7747.635000	193.691000	333.148520	73.146000	80.966000	373.021000
5	35.000000	5082.854000	145.224000	249.785280	65.236000	63.794000	305.996000
6	34.000000	4054.405000	119.247000	205.104840	66.359000	57.183000	330.701000
7	36.000000	4771.348000	132.537000	227.963640	74.832000	22.164000	307.107000
8	36.000000	5644.647000	156.796000	269.689120	67.960000	49.529000	304.140000
9	34.000000	5176.931000	152.263000	261.892360	67.820000	55.949000	293.811000
10	25.000000	2431.800000	97.272000	167.307840	57.617000	8.705000	262.943000
11	26.000000	3029.411000	116.516000	200.407520	61.834000	50.905000	304.596000
