# Supplementary material for: Computational Screening of Tip and Stalk Cell Behavior Proposes a Role for Apelin Signaling in Sprout Progression
Source: PLoS One. 2016 Nov 9;11(11):e0159478. doi: 10.1371/journal.pone.0159478 (PMC5102492; doi:10.1371/journal.pone.0159478)
Supplement: S1 Dataset — The archive contains one text file for each treatment for each replicate and the python script used to perform the statistical analysis. (ZIP) [file pone.0159478.s006.zip › expdata/exp_unsrt_140502_siAPJ.txt]

#repeat	Count	Sum length	Mean length	Mean length (um)	SD length	min length	max length
1	17.000000	1995.007000	117.353000	201.847160	57.726000	52.381000	245.242000
2	22.000000	3234.604000	147.027000	252.886440	71.171000	69.797000	309.795000
3	12.000000	2014.591000	167.883000	288.758760	80.430000	70.132000	309.269000
4	14.000000	1903.757000	135.983000	233.890760	53.297000	79.670000	273.359000
5	18.000000	2086.229000	115.902000	199.351440	41.579000	43.773000	206.662000
6	17.000000	1930.361000	113.551000	195.307720	58.451000	34.735000	225.741000
7	18.000000	1931.885000	107.327000	184.602440	51.058000	41.208000	264.339000
8	16.000000	1395.979000	87.249000	150.068280	27.094000	47.749000	135.177000
9	16.000000	1756.692000	109.793000	188.843960	45.277000	42.546000	198.233000
10	13.000000	1279.901000	98.454000	169.340880	35.910000	50.592000	160.019000
