# Supplementary material for: Computational Screening of Tip and Stalk Cell Behavior Proposes a Role for Apelin Signaling in Sprout Progression
Source: PLoS One. 2016 Nov 9;11(11):e0159478. doi: 10.1371/journal.pone.0159478 (PMC5102492; doi:10.1371/journal.pone.0159478)
Supplement: S1 Dataset — The archive contains one text file for each treatment for each replicate and the python script used to perform the statistical analysis. (ZIP) [file pone.0159478.s006.zip › expdata/exp_unsrt_140502_siAPJ_+_VEGF.txt]

#repeat	Count	Sum length	Mean length	Mean length (um)	SD length	min length	max length
1	17.000000	2376.971000	139.822000	240.493840	96.954000	57.078000	463.709000
2	18.000000	2317.737000	128.763000	221.472360	65.007000	41.946000	306.328000
3	15.000000	2101.636000	140.109000	240.987480	62.621000	70.002000	304.590000
4	25.000000	2679.239000	107.170000	184.332400	45.433000	55.594000	224.629000
5	9.000000	1081.747000	120.194000	206.733680	51.449000	36.944000	218.363000
6	16.000000	1858.693000	116.168000	199.808960	41.599000	56.268000	223.524000
7	11.000000	1356.635000	123.330000	212.127600	65.297000	31.682000	262.411000
8	16.000000	2010.388000	125.649000	216.116280	52.467000	60.953000	240.439000
9	15.000000	1442.251000	96.150000	165.378000	51.561000	39.182000	182.228000
10	16.000000	2575.558000	160.972000	276.871840	74.719000	56.885000	326.614000
