# Supplementary material for: Computational Screening of Tip and Stalk Cell Behavior Proposes a Role for Apelin Signaling in Sprout Progression
Source: PLoS One. 2016 Nov 9;11(11):e0159478. doi: 10.1371/journal.pone.0159478 (PMC5102492; doi:10.1371/journal.pone.0159478)
Supplement: S1 Dataset — The archive contains one text file for each treatment for each replicate and the python script used to perform the statistical analysis. (ZIP) [file pone.0159478.s006.zip › expdata/exp_unsrt_140502_siAPLN.txt]

#repeat	Count	Sum length	Mean length	Mean length (um)	SD length	min length	max length
1	14.000000	1032.404000	73.743000	126.837960	45.713000	25.297000	159.582000
2	15.000000	1829.384000	121.959000	209.769480	81.763000	47.614000	306.837000
3	15.000000	1439.662000	95.977000	165.080440	39.893000	58.992000	194.913000
4	14.000000	1308.979000	93.498000	160.816560	46.497000	32.471000	220.440000
5	11.000000	1473.212000	133.928000	230.356160	59.904000	33.802000	225.662000
6	21.000000	1963.955000	93.522000	160.857840	45.303000	35.261000	208.827000
7	11.000000	1036.801000	94.255000	162.118600	45.808000	27.832000	173.460000
8	13.000000	1786.372000	137.413000	236.350360	71.676000	82.570000	349.915000
9	12.000000	945.487000	78.791000	135.520520	56.788000	30.315000	238.848000
10	17.000000	1724.917000	101.466000	174.521520	47.841000	29.364000	183.909000
