# Supplementary material for: Computational Screening of Tip and Stalk Cell Behavior Proposes a Role for Apelin Signaling in Sprout Progression
Source: PLoS One. 2016 Nov 9;11(11):e0159478. doi: 10.1371/journal.pone.0159478 (PMC5102492; doi:10.1371/journal.pone.0159478)
Supplement: S1 Dataset — The archive contains one text file for each treatment for each replicate and the python script used to perform the statistical analysis. (ZIP) [file pone.0159478.s006.zip › expdata/exp_unsrt_140502_siAPLN_+_VEGF.txt]

#repeat	Count	Sum length	Mean length	Mean length (um)	SD length	min length	max length
1	14.000000	1530.433000	109.317000	188.025240	45.330000	50.347000	220.670000
2	18.000000	2024.541000	112.475000	193.457000	58.708000	46.563000	301.916000
3	18.000000	2036.515000	113.140000	194.600800	47.710000	48.302000	244.854000
4	16.000000	1790.622000	111.914000	192.492080	53.772000	24.962000	186.944000
5	10.000000	928.286000	92.829000	159.665880	23.332000	43.847000	114.896000
6	14.000000	1707.160000	121.940000	209.736800	65.175000	33.084000	304.365000
7	7.000000	608.602000	86.943000	149.541960	35.456000	43.384000	134.092000
8	15.000000	1250.431000	83.362000	143.382640	36.905000	26.496000	165.842000
9	6.000000	423.734000	70.622000	121.469840	40.842000	28.191000	141.642000
10	11.000000	1297.906000	117.991000	202.944520	48.710000	48.968000	210.478000
