# Supplementary material for: Computational Screening of Tip and Stalk Cell Behavior Proposes a Role for Apelin Signaling in Sprout Progression
Source: PLoS One. 2016 Nov 9;11(11):e0159478. doi: 10.1371/journal.pone.0159478 (PMC5102492; doi:10.1371/journal.pone.0159478)
Supplement: S1 Dataset — The archive contains one text file for each treatment for each replicate and the python script used to perform the statistical analysis. (ZIP) [file pone.0159478.s006.zip › expdata/exp_unsrt_140502_siNT.txt]

#repeat	Count	Sum length	Mean length	Mean length (um)	SD length	min length	max length
1	25.000000	3627.042000	145.082000	249.541040	73.795000	54.751000	382.192000
2	28.000000	4305.724000	153.776000	264.494720	92.517000	60.425000	434.504000
3	25.000000	4545.563000	181.823000	312.735560	71.432000	82.643000	414.683000
4	17.000000	2306.874000	135.698000	233.400560	61.970000	35.595000	227.951000
5	21.000000	2847.802000	135.610000	233.249200	60.072000	50.060000	260.472000
6	20.000000	3163.943000	158.197000	272.098840	87.443000	52.700000	357.526000
7	18.000000	1950.817000	108.379000	186.411880	48.419000	35.813000	201.770000
8	18.000000	2573.887000	142.994000	245.949680	70.617000	42.781000	339.660000
9	20.000000	1884.509000	94.225000	162.067000	48.450000	46.011000	238.675000
10	17.000000	2720.297000	160.017000	275.229240	64.714000	57.233000	289.095000
