# Supplementary material for: Computational Screening of Tip and Stalk Cell Behavior Proposes a Role for Apelin Signaling in Sprout Progression
Source: PLoS One. 2016 Nov 9;11(11):e0159478. doi: 10.1371/journal.pone.0159478 (PMC5102492; doi:10.1371/journal.pone.0159478)
Supplement: S1 Dataset — The archive contains one text file for each treatment for each replicate and the python script used to perform the statistical analysis. (ZIP) [file pone.0159478.s006.zip › expdata/exp_unsrt_140502_siNT_+_VEGF.txt]

#repeat	Count	Sum length	Mean length	Mean length (um)	SD length	min length	max length
1	25.000000	4297.322000	171.893000	295.655960	98.828000	67.416000	427.235000
2	32.000000	4919.749000	153.742000	264.436240	76.725000	38.384000	335.943000
3	28.000000	3710.075000	132.503000	227.905160	79.923000	30.347000	371.442000
4	26.000000	2997.783000	115.299000	198.314280	52.618000	38.654000	270.690000
5	23.000000	2826.011000	122.870000	211.336400	62.869000	46.677000	310.625000
6	24.000000	3235.952000	134.831000	231.909320	70.438000	25.869000	304.768000
7	25.000000	2976.764000	119.071000	204.802120	46.519000	52.817000	222.531000
8	27.000000	3581.188000	132.637000	228.135640	51.560000	20.850000	212.741000
9	28.000000	4525.915000	161.640000	278.020800	70.071000	44.143000	302.759000
10	25.000000	3512.812000	140.512000	241.680640	87.520000	37.611000	429.825000
