# Supplementary material for: Computational Screening of Tip and Stalk Cell Behavior Proposes a Role for Apelin Signaling in Sprout Progression
Source: PLoS One. 2016 Nov 9;11(11):e0159478. doi: 10.1371/journal.pone.0159478 (PMC5102492; doi:10.1371/journal.pone.0159478)
Supplement: S2 Dataset — Images in TIFF format. The measurements (performed using ImageJ) are given in file “cellareas.xlsx”. (ZIP) [file pone.0159478.s007.zip]

Archive with 160 entries (157 files):
- sproutende ECs/
- sproutende ECs/.DS_Store
- __MACOSX/
- __MACOSX/sproutende ECs/
- __MACOSX/sproutende ECs/._.DS_Store
- sproutende ECs/cellareas.xlsx
- __MACOSX/sproutende ECs/._cellareas.xlsx
- sproutende ECs/Series007_z14.tif
- __MACOSX/sproutende ECs/._Series007_z14.tif
- sproutende ECs/Series007_z15.tif
- __MACOSX/sproutende ECs/._Series007_z15.tif
- sproutende ECs/Series007_z16.tif
- __MACOSX/sproutende ECs/._Series007_z16.tif
- sproutende ECs/Series007_z17.tif
- __MACOSX/sproutende ECs/._Series007_z17.tif
- sproutende ECs/Series007_z18.tif
- __MACOSX/sproutende ECs/._Series007_z18.tif
- sproutende ECs/Series007_z19.tif
- __MACOSX/sproutende ECs/._Series007_z19.tif
- sproutende ECs/Series007_z20.tif
- __MACOSX/sproutende ECs/._Series007_z20.tif
- sproutende ECs/Series007_z21.tif
- __MACOSX/sproutende ECs/._Series007_z21.tif
- sproutende ECs/Series007_z22.tif
- __MACOSX/sproutende ECs/._Series007_z22.tif
- sproutende ECs/Series007_z23.tif
- __MACOSX/sproutende ECs/._Series007_z23.tif
- sproutende ECs/Series007_z24.tif
- __MACOSX/sproutende ECs/._Series007_z24.tif
- sproutende ECs/Series007_z25.tif
- __MACOSX/sproutende ECs/._Series007_z25.tif
- sproutende ECs/Series007_z26.tif
- __MACOSX/sproutende ECs/._Series007_z26.tif
- sproutende ECs/Series007_z27.tif
- __MACOSX/sproutende ECs/._Series007_z27.tif
- sproutende ECs/Series007_z28.tif
- __MACOSX/sproutende ECs/._Series007_z28.tif
- sproutende ECs/Series007_z29.tif
- __MACOSX/sproutende ECs/._Series007_z29.tif
- sproutende ECs/Series007_z30.tif
- __MACOSX/sproutende ECs/._Series007_z30.tif
- sproutende ECs/Series007_z31.tif
- __MACOSX/sproutende ECs/._Series007_z31.tif
- sproutende ECs/Series007_z32.tif
- __MACOSX/sproutende ECs/._Series007_z32.tif
- sproutende ECs/Series007_z33.tif
- __MACOSX/sproutende ECs/._Series007_z33.tif
- sproutende ECs/Series007_z34.tif
- __MACOSX/sproutende ECs/._Series007_z34.tif
- sproutende ECs/Series007_z35.tif
- __MACOSX/sproutende ECs/._Series007_z35.tif
- sproutende ECs/Series007_z36.tif
- __MACOSX/sproutende ECs/._Series007_z36.tif
- sproutende ECs/Series007_z37.tif
- __MACOSX/sproutende ECs/._Series007_z37.tif
- sproutende ECs/Series010_z0.jpg
- __MACOSX/sproutende ECs/._Series010_z0.jpg
- sproutende ECs/Series030_z0.tif
- __MACOSX/sproutende ECs/._Series030_z0.tif
- sproutende ECs/Series035_z08.tif
- __MACOSX/sproutende ECs/._Series035_z08.tif
- sproutende ECs/Series035_z09.tif
- __MACOSX/sproutende ECs/._Series035_z09.tif
- sproutende ECs/Series035_z10.tif
- __MACOSX/sproutende ECs/._Series035_z10.tif
- sproutende ECs/Series035_z11.tif
- __MACOSX/sproutende ECs/._Series035_z11.tif
- sproutende ECs/Series035_z12.tif
- __MACOSX/sproutende ECs/._Series035_z12.tif
- sproutende ECs/Series035_z13.tif
- __MACOSX/sproutende ECs/._Series035_z13.tif
- sproutende ECs/Series035_z14.tif
- __MACOSX/sproutende ECs/._Series035_z14.tif
- sproutende ECs/Series035_z15.tif
- __MACOSX/sproutende ECs/._Series035_z15.tif
- sproutende ECs/Series035_z16.tif
- __MACOSX/sproutende ECs/._Series035_z16.tif
- sproutende ECs/Series035_z17.tif
- __MACOSX/sproutende ECs/._Series035_z17.tif
- sproutende ECs/Series035_z18.tif
- __MACOSX/sproutende ECs/._Series035_z18.tif
- sproutende ECs/Series035_z19.tif
- __MACOSX/sproutende ECs/._Series035_z19.tif
- sproutende ECs/Series035_z20.tif
- __MACOSX/sproutende ECs/._Series035_z20.tif
- sproutende ECs/Series035_z21.tif
- __MACOSX/sproutende ECs/._Series035_z21.tif
- sproutende ECs/Series035_z22.tif
- __MACOSX/sproutende ECs/._Series035_z22.tif
- sproutende ECs/Series035_z23.tif
- __MACOSX/sproutende ECs/._Series035_z23.tif
- sproutende ECs/Series035_z24.tif
- __MACOSX/sproutende ECs/._Series035_z24.tif
- sproutende ECs/Series035_z25.tif
- __MACOSX/sproutende ECs/._Series035_z25.tif
- sproutende ECs/Series035_z26.tif
- __MACOSX/sproutende ECs/._Series035_z26.tif
- sproutende ECs/Series035_z27.tif
- __MACOSX/sproutende ECs/._Series035_z27.tif
- sproutende ECs/Series035_z28.tif
- __MACOSX/sproutende ECs/._Series035_z28.tif
- sproutende ECs/Series035_z29.tif
- __MACOSX/sproutende ECs/._Series035_z29.tif
- sproutende ECs/Series035_z30.tif
- __MACOSX/sproutende ECs/._Series035_z30.tif
- sproutende ECs/Series035_z31.tif
- __MACOSX/sproutende ECs/._Series035_z31.tif
- sproutende ECs/Series037_z00.tif
- __MACOSX/sproutende ECs/._Series037_z00.tif
- sproutende ECs/Series037_z01.tif
- __MACOSX/sproutende ECs/._Series037_z01.tif
- sproutende ECs/Series037_z02.tif
- __MACOSX/sproutende ECs/._Series037_z02.tif
- sproutende ECs/Series037_z03.tif
- __MACOSX/sproutende ECs/._Series037_z03.tif
- sproutende ECs/Series037_z04.tif
- __MACOSX/sproutende ECs/._Series037_z04.tif
- sproutende ECs/Series037_z05.tif
- __MACOSX/sproutende ECs/._Series037_z05.tif
- sproutende ECs/Series037_z06.tif
- __MACOSX/sproutende ECs/._Series037_z06.tif
- sproutende ECs/Series037_z07.tif
- __MACOSX/sproutende ECs/._Series037_z07.tif
- sproutende ECs/Series037_z08.tif
- __MACOSX/sproutende ECs/._Series037_z08.tif
- sproutende ECs/Series037_z09.tif
- __MACOSX/sproutende ECs/._Series037_z09.tif
- sproutende ECs/Series037_z10.tif
- __MACOSX/sproutende ECs/._Series037_z10.tif
- sproutende ECs/Series037_z11.tif
- __MACOSX/sproutende ECs/._Series037_z11.tif
- sproutende ECs/Series037_z12.tif
- __MACOSX/sproutende ECs/._Series037_z12.tif
- sproutende ECs/Series037_z13.tif
- __MACOSX/sproutende ECs/._Series037_z13.tif
- sproutende ECs/Series037_z14.tif
- __MACOSX/sproutende ECs/._Series037_z14.tif
- sproutende ECs/Series037_z15.tif
- __MACOSX/sproutende ECs/._Series037_z15.tif
- sproutende ECs/Series037_z16.tif
- __MACOSX/sproutende ECs/._Series037_z16.tif
- sproutende ECs/Series037_z17.tif
- __MACOSX/sproutende ECs/._Series037_z17.tif
- sproutende ECs/Series037_z18.tif
- __MACOSX/sproutende ECs/._Series037_z18.tif
- sproutende ECs/Series037_z19.tif
- __MACOSX/sproutende ECs/._Series037_z19.tif
- sproutende ECs/Series037_z20.tif
- __MACOSX/sproutende ECs/._Series037_z20.tif
- sproutende ECs/Series037_z21.tif
- __MACOSX/sproutende ECs/._Series037_z21.tif
- sproutende ECs/Series037_z22.tif
- __MACOSX/sproutende ECs/._Series037_z22.tif
- sproutende ECs/Series037_z23.tif
- __MACOSX/sproutende ECs/._Series037_z23.tif
- sproutende ECs/Series037_z24.tif
- __MACOSX/sproutende ECs/._Series037_z24.tif
- sproutende ECs/~$cellareas-2.xlsx
- __MACOSX/sproutende ECs/._~$cellareas-2.xlsx
- __MACOSX/._sproutende ECs
