# Supplementary material for: Computational Screening of Tip and Stalk Cell Behavior Proposes a Role for Apelin Signaling in Sprout Progression
Source: PLoS One. 2016 Nov 9;11(11):e0159478. doi: 10.1371/journal.pone.0159478 (PMC5102492; doi:10.1371/journal.pone.0159478)
Supplement: S2 Dataset — Images in TIFF format. The measurements (performed using ImageJ) are given in file “cellareas.xlsx”. (ZIP) [file pone.0159478.s007.zip › sproutende ECs/cellareas.xlsx]

## Sheet: Blad1
Area measurements of sprouting Endothelial Cells
Image	Area (ImageJ units)	Scale (1 ImageJ unit in µm)	Scale (µm^2)	Area (µm^2)	Opmerkingen
Series035_z25 - cell 1	4.294	9.02201	81.3967	349.518
Series035_z22 - cell 2	3.003	9.02201	81.3967	244.434
Series007_z21 - cell 1	0.175	54.7645	2999.15	524.852
Series007_z21 - cell 2	0.11	54.7645	2999.15	329.907
Series007_z23 - cell 3	0.068	54.7645	2999.15	203.942
Series007_z23 - cell 4	0.14	54.7645	2999.15	419.881
Series030_z0.tif	0.703	21.948	481.715	338.645
Series030_z0.tif	0.703	21.948	481.715	338.645
Series030_z0.tif	0.939	21.948	481.715	452.33
			Average	355.795
			Standard Deviation	99.2248
