# Supplementary material for: Computational Screening of Tip and Stalk Cell Behavior Proposes a Role for Apelin Signaling in Sprout Progression
Source: PLoS One. 2016 Nov 9;11(11):e0159478. doi: 10.1371/journal.pone.0159478 (PMC5102492; doi:10.1371/journal.pone.0159478)
Supplement: S1 File — The simulation script (angiogenesis.xml) can be used when the two CC3D steppables, RandomBlobInitializer and TCS, are compiled and installed. RandomBlobInitializer is needed to initialize a simulation with a circular blob and this steppable may be replaced with CC3D’s BlobInitalizer. TCS is the steppable that runs the Dll4-Notch genetic network and should be omitted to run simulations with predefined tip cells. (ZIP) [file pone.0159478.s008.zip]

Archive with 15 entries (13 files):
- RandomBlobInitializer/
- RandomBlobInitializer/FieldBuilder.cpp
- RandomBlobInitializer/FieldBuilder.h
- RandomBlobInitializer/RandomBlobInitializer.cpp
- RandomBlobInitializer/RandomBlobInitializer.h
- RandomBlobInitializer/RandomBlobInitializerProxy.cpp
- RandomBlobInitializer/CMakeLists.txt
- RandomBlobInitializer/README.txt
- TCS/
- TCS/CMakeLists.txt
- TCS/TCS.cpp
- TCS/TCS.h
- TCS/TCSProxy.cpp
- TCS/README.txt
- angiogenesis.xml
