# Supplementary material for: Computational Screening of Tip and Stalk Cell Behavior Proposes a Role for Apelin Signaling in Sprout Progression
Source: PLoS One. 2016 Nov 9;11(11):e0159478. doi: 10.1371/journal.pone.0159478 (PMC5102492; doi:10.1371/journal.pone.0159478)
Supplement: S1 File — The simulation script (angiogenesis.xml) can be used when the two CC3D steppables, RandomBlobInitializer and TCS, are compiled and installed. RandomBlobInitializer is needed to initialize a simulation with a circular blob and this steppable may be replaced with CC3D’s BlobInitalizer. TCS is the steppable that runs the Dll4-Notch genetic network and should be omitted to run simulations with predefined tip cells. (ZIP) [file pone.0159478.s008.zip › RandomBlobInitializer/FieldBuilder.cpp]

/*
 * FieldBuilder.cpp
 *
 *  Created on: 31 Jan 2011
 *      Author: palm
 */
#include <CompuCell3D/Potts3D/CellInventory.h>
#include <CompuCell3D/plugins/PixelTracker/PixelTracker.h>
#include <CompuCell3D/plugins/PixelTracker/PixelTrackerPlugin.h>
#include <CompuCell3D/Automaton/Automaton.h>

#include <string>
#include <fstream>
#include <sstream>

#include "FieldBuilder.h"
using namespace CompuCell3D;
using namespace std;

//FieldBuilder::FieldBuilder(){}
FieldBuilder::FieldBuilder(Simulator *_simulator){
	potts = _simulator->getPotts();
	cellField = (WatchableField3D<CellG *> *)potts->getCellFieldG();
}

void FieldBuilder::setRandomGenerator(BasicRandomNumberGenerator * _rand){
	rand = _rand;
}

void FieldBuilder::setBoxes(Dim3D _boxMin,Dim3D _boxMax){
	boxMin = _boxMin;
	boxMax = _boxMax;
}

void FieldBuilder::addCell(Dim3D pos){
	Dim3D size;
	addCell(pos,size);
}

void FieldBuilder::addCell(){
	// seed a cell at a random position
	Point3D pt,pn;
	bool placed = false;
	bool hasNeighbor;
	int type,n;
	CellG *cell;
	map<double,int>::iterator it;
	while (!placed){
		pt.x = rand->getInteger(boxMin.x,boxMax.x-1);
		pt.y = rand->getInteger(boxMin.y,boxMax.y-1);
		pt.z = rand->getInteger(boxMin.z,boxMax.z-1);
		n = 0;
		hasNeighbor = false;
		// make sure that seeded cells have no direct neighbors
		// to prevent cells growing in cells
		if ((!cellField->get(pt))&&(!hasNeighbor)){
			placed = true;
			cell = potts->createCellG(pt);
			setType(cell);
			potts->runSteppers();
		}

	}
}

void FieldBuilder::setNeighborListSO(){
	// create lists of second order neighbor pixels (8 nearest neighbors)
	vector<int> subX;
	vector<int> subY;
	vector<int> subZ;
	if ((boxMax.x - boxMin.x) > 1)
		for (int i = -1; i < 2; i++){subX.push_back(i);}
	else
		subX.push_back(0);
	if ((boxMax.y - boxMin.y) > 1)
		for (int i = -1; i < 2; i++){subY.push_back(i);}
	else
		subY.push_back(0);
	if ((boxMax.z - boxMin.z) > 1)
		for (int i = -1; i < 2; i++){subZ.push_back(i);}
	else
		subZ.push_back(0);
	for (int z = 0; z < subZ.size(); z++)
		for (int y = 0; y < subY.size(); y++)
			for (int x = 0; x < subX.size(); x++){
				if (!((subX[x] == 0) && (subY[y] == 0) && (subZ[z] == 0))){
					xlist.push_back(subX[x]);
					ylist.push_back(subY[y]);
					zlist.push_back(subZ[z]);
				}
			}
}

void FieldBuilder::setNeighborListFO(){
	// create lists of second first neighbor pixels (4 nearest neighbors)
	if ((boxMax.x - boxMin.x) > 1)
		for (int i = -1; i < 2; i+=2){
			xlist.push_back(i);
			ylist.push_back(0);
			zlist.push_back(0);
		}
	if ((boxMax.y - boxMin.y) > 1)
		for (int i = -1; i < 2; i+=2){
			ylist.push_back(i);
			xlist.push_back(0);
			zlist.push_back(0);
		}
	if ((boxMax.z - boxMin.z) > 1)
		for (int i = -1; i < 2; i+=2){
			zlist.push_back(i);
			ylist.push_back(0);
			xlist.push_back(0);
		}
}


void FieldBuilder::addCell(Dim3D pos,Dim3D size){
	// seed a cell with given size at a given position
	CellG *cell;
	map<double,int>::iterator it;
	cell = potts->createCellG(pos);
	setType(cell);
	potts->runSteppers();
	int dx,dy,dz;
	Point3D p = Point3D(0,0,0);
	for (dx = 0; dx < (size.x); dx++)
		for (dy = 0; dy < (size.y); dy++)
			for (dz = 0; dz < (size.z); dz++){
				if (!((dx==0) && (dy==0) && (dz==0))){
					p.x = pos.x+dx;
					p.y = pos.y+dy;
					p.z = pos.z+dz;
					cellField->set(p,cell);
				}
			}
	potts->runSteppers();
}

void FieldBuilder::growCells(int steps){
	// grow cells using the eden growth algorithm
	int n,r;
	Point3D pt,cellPt;
	for (n=0; n<steps; n++){
		map<Point3D,CellG*> growPoints;
		map<Point3D,CellG*>::iterator it;
		for (pt.z = boxMin.z; pt.z < boxMax.z; pt.z++){
			for (pt.y = boxMin.y; pt.y < boxMax.y; pt.y++){
				for (pt.x = boxMin.x; pt.x < boxMax.x; pt.x++){
					if (!(cellField->get(pt))){
						r = rand->getInteger(0,xlist.size()-1);
						cellPt = Point3D(pt.x+xlist[r],pt.y+ylist[r],pt.z+zlist[r]);
						if (cellField->get(cellPt)){
							growPoints[pt] = cellField->get(cellPt);
						}
					}
				}
			}
		}
		for (it=growPoints.begin(); it != growPoints.end(); it++){
			cellField->set((*it).first,(*it).second);
		}
		potts->runSteppers();
	}
}

void FieldBuilder::addBorderCell(int typeID){
	// add a cell on the border of the grid
	Dim3D dim=cellField->getDim();
	Point3D pt = Point3D(0,0,0);
	CellG *cell = potts->createCellG(pt);
	potts->runSteppers();
	cell->type=typeID;
	int x,y,z;
	for (x = 1; x < dim.x; x++){
		cellField->set(Point3D(x,0,0),cell);
		cellField->set(Point3D(x,dim.y-1,dim.z-1),cell);
	}
	for (y = 1; y < dim.y; y++){
		cellField->set(Point3D(0,y,0),cell);
		cellField->set(Point3D(dim.x-1,y,dim.z-1),cell);
	}
	for (z = 1; z < dim.z; z++){
		cellField->set(Point3D(0,0,z),cell);
		cellField->set(Point3D(dim.x-1,dim.y-1,z),cell);
	}
	potts->runSteppers();
}

void FieldBuilder::showCellStats(int borderID){
	// show properties of the created cells
	CellInventory::cellInventoryIterator cInvItr;
	CellInventory * cellInventoryPtr = & potts->getCellInventory();
	Automaton * automaton=potts->getAutomaton();
	CellG * cell;
	map <int,int> cellmap;
	float n = 0.0;
	float sumvol = 0.0;
	for(cInvItr=cellInventoryPtr->cellInventoryBegin() ; cInvItr !=cellInventoryPtr->cellInventoryEnd() ;++cInvItr ){
		cell=cellInventoryPtr->getCell(cInvItr);
		if (cellmap.find(cell->type) == cellmap.end())
			cellmap[cell->type] = 0;
		cellmap[cell->type]++;
		if (cell->type != borderID){
			n++;
			sumvol+=cell->volume;
		}
	}
	map <int,int>::iterator it;
	cout << "##### INITIAL CONFIGURATION #####\n";
	cout << "type\t#\n";
	for(it=cellmap.begin(); it != cellmap.end();it++){
		cout << automaton->getTypeName((*it).first) << "\t" << (*it).second << endl;
	}
	cout << "average volume:\t"<<(sumvol/((float)n)) << endl;
	cout << "#################################\n";
}

void FieldBuilder::setType(CellG * cell){
	int r = rand->getInteger(0,typeVec.size()-1);
	cell->type=typeVec[r];
	typeVec.erase(typeVec.begin()+r);
}

void FieldBuilder::setTypeVec(int ncells, vector<string> typeNames,vector<string> biasVec){
	// create a vector with cell types (as defined in typeNames)
	// this vector is as long as there are cells (ncells)
	// and the cell types occur at the proportion defined in biasVec
	// -	if the biasVec contains values smaller than 1, these values are assumed to be fractions
	// -	if the biasVec only contains a 1, all cells have the same type
	// -	if the biasVec contains values >= 1, these values are assumed to be numbers of cells and should sum up to ncells.
	Automaton * automaton=potts->getAutomaton();
	vector<string>::size_type sz = biasVec.size();
	map<int,double> nt;
	int i,tid;
	double val,valsum;
	valsum = 0.0;
	for (i=0; i<sz; i++){valsum += atof (biasVec[i].c_str());}
	for (i=0; i<sz; i++){
		val = atof (biasVec[i].c_str());
		tid = (int)automaton->getTypeId(typeNames[i]);
		if (val < 1){typeVec.insert(typeVec.begin(),floor(ncells*val),tid);}
		else if ((val == 1) && (valsum == 1)){typeVec.insert(typeVec.begin(),floor(ncells*val),tid);}
		else {typeVec.insert(typeVec.begin(),floor(val),tid);}
	}
	i = 0;
	while (typeVec.size() < ncells){
		typeVec.push_back((int)automaton->getTypeId(typeNames[i]));
		i++;
		if (i > sz){i = 0;}
	}
}

void FieldBuilder::setTypeVec(int ncells,vector<string> typeNames){
	// create a vector with cell types (as defined in typeNames)
	// this vector is as long as there are cells (ncells)
	// for each type the same fraction is used	
	Automaton * automaton=potts->getAutomaton();
	vector<string>::size_type sz = typeNames.size();
	map<int,double> nt;
	int i,tid;
	for (i=0; i<sz; i++){
		tid = (int)automaton->getTypeId(typeNames[i]);
		typeVec.insert(typeVec.begin(),floor((double)ncells/(double)sz),tid);
	}
	i = 0;
	while ((int)typeVec.size() < ncells){
		typeVec.push_back((int)automaton->getTypeId(typeNames[i]));
		i++;
		if (i >= sz){i = 0;}
	}
}
