# Supplementary material for: Computational Screening of Tip and Stalk Cell Behavior Proposes a Role for Apelin Signaling in Sprout Progression
Source: PLoS One. 2016 Nov 9;11(11):e0159478. doi: 10.1371/journal.pone.0159478 (PMC5102492; doi:10.1371/journal.pone.0159478)
Supplement: S1 File — The simulation script (angiogenesis.xml) can be used when the two CC3D steppables, RandomBlobInitializer and TCS, are compiled and installed. RandomBlobInitializer is needed to initialize a simulation with a circular blob and this steppable may be replaced with CC3D’s BlobInitalizer. TCS is the steppable that runs the Dll4-Notch genetic network and should be omitted to run simulations with predefined tip cells. (ZIP) [file pone.0159478.s008.zip › RandomBlobInitializer/FieldBuilder.h]

/*
 * FieldBuilder.cpp
 *
 *  Created on: 31 Jan 2011
 *      Author: palm
 */

#ifndef FIELDBUILDER_H_
#define FIELDBUILDER_H_

#include <CompuCell3D/Simulator.h>
#include <CompuCell3D/Field3D/Dim3D.h>
#include <CompuCell3D/Field3D/WatchableField3D.h>
#include <CompuCell3D/Potts3D/Cell.h>
#include <CompuCell3D/Potts3D/Potts3D.h>
#include <BasicUtils/BasicRandomNumberGenerator.h>
#include <CompuCell3D/plugins/PixelTracker/PixelTracker.h>

#include <string>
#include <map>
#include <vector>
using namespace CompuCell3D;
//class Potts3D;
class FieldBuilder {

private:
	WatchableField3D<CellG *> *cellField;
	CellInventory * cellInventoryPtr;
//	BasicClassAccessor<PixelTracker> * pixelTrackerAccessorPtr;
    BasicRandomNumberGenerator * rand;
    Potts3D *potts;
    Dim3D boxMin,boxMax;
    void saveField(int n);
	std::vector<int> xlist;
	std::vector<int> ylist;
	std::vector<int> zlist;
    std::vector<int> typeVec;

public:
//    FieldBuilder();
    FieldBuilder(Simulator *_simulator);
    void setBoxes(Dim3D _boxMin,Dim3D _boxMax);
    void setNeighborListFO();
    void setNeighborListSO();
    void setRandomGenerator(BasicRandomNumberGenerator * _rand);
	void addCell();
    void addCell(Dim3D pos);
	void addCell(Dim3D pos,Dim3D size);
	void setType(CellG * cell);
    void setTypeVec(int ncells,std::vector<std::string> typeNames,std::vector<std::string> biasVec);
    void setTypeVec(int ncells,std::vector<std::string> typeNames);
	void growCells(int steps);
    void addBorderCell(int typeID);
    void showCellStats(int borderID);
};


#endif /* FIELDBUILDER_H_ */
