# Supplementary material for: Computational Screening of Tip and Stalk Cell Behavior Proposes a Role for Apelin Signaling in Sprout Progression
Source: PLoS One. 2016 Nov 9;11(11):e0159478. doi: 10.1371/journal.pone.0159478 (PMC5102492; doi:10.1371/journal.pone.0159478)
Supplement: S1 File — The simulation script (angiogenesis.xml) can be used when the two CC3D steppables, RandomBlobInitializer and TCS, are compiled and installed. RandomBlobInitializer is needed to initialize a simulation with a circular blob and this steppable may be replaced with CC3D’s BlobInitalizer. TCS is the steppable that runs the Dll4-Notch genetic network and should be omitted to run simulations with predefined tip cells. (ZIP) [file pone.0159478.s008.zip › RandomBlobInitializer/RandomBlobInitializer.h]

/*************************************************************************
 *    CompuCell - A software framework for multimodel simulations of     *
 * biocomplexity problems Copyright (C) 2003 University of Notre Dame,   *
 *                             Indiana                                   *
 *                                                                       *
 * This program is free software; IF YOU AGREE TO CITE USE OF CompuCell  *
 *  IN ALL RELATED RESEARCH PUBLICATIONS according to the terms of the   *
 *  CompuCell GNU General Public License RIDER you can redistribute it   *
 * and/or modify it under the terms of the GNU General Public License as *
 *  published by the Free Software Foundation; either version 2 of the   *
 *         License, or (at your option) any later version.               *
 *                                                                       *
 * This program is distributed in the hope that it will be useful, but   *
 *      WITHOUT ANY WARRANTY; without even the implied warranty of       *
 *  MERCHANTABILITY or FITNESS FOR A PARTICULAR PURPOSE.  See the GNU    *
 *             General Public License for more details.                  *
 *                                                                       *
 *  You should have received a copy of the GNU General Public License    *
 *     along with this program; if not, write to the Free Software       *
 *      Foundation, Inc., 675 Mass Ave, Cambridge, MA 02139, USA.        *
 *************************************************************************/

#ifndef RANDOMBLOBINITIALIZER_H
#define RANDOMBLOBINITIALIZER_H

#include <CompuCell3D/Steppable.h>
#include <CompuCell3D/Field3D/Dim3D.h>
#include <BasicUtils/BasicRandomNumberGenerator.h>
#include <CompuCell3D/Field3D/WatchableField3D.h>
#include <CompuCell3D/plugins/PixelTracker/PixelTracker.h>
#include <CompuCell3D/Potts3D/Cell.h>
#include <CompuCell3D/steppables/MitosisSteppable/MitosisSteppable.h>

#include <string>
#include <vector>
#include <map>

#include "FieldBuilder.h"

namespace CompuCell3D {
  class Potts3D;

  class RandomBlobInitializer : public Steppable {
    void setParameters(Simulator *_simulator, CC3DXMLElement *_xmlData);
    void divide();
    MitosisSteppable * mit;
    Potts3D *potts;
    BasicRandomNumberGenerator * rand;
    BasicClassAccessor<PixelTracker> * pixelTrackerAccessorPtr;
    WatchableField3D<CellG *> *cellField;
    FieldBuilder * builder;
	CellInventory * cellInventoryPtr;
    Dim3D dim,boxMin,boxMax,blobsize,blobpos;
    bool showStats;
    int ndiv,growsteps,borderTypeID;

  public:
    RandomBlobInitializer();
    virtual ~RandomBlobInitializer();
    void setPotts(Potts3D *potts) {this->potts = potts;}

    // SimObject interface
    virtual void init(Simulator *simulator, CC3DXMLElement *_xmlData=0);
	virtual void extraInit(Simulator *simulator);
    // Begin Steppable interface
    virtual void start();
    virtual void step(const unsigned int currentStep) {}
    virtual void finish() {}
    // End Steppable interface


  };
};
#endif
