# Supplementary material for: Computational Screening of Tip and Stalk Cell Behavior Proposes a Role for Apelin Signaling in Sprout Progression
Source: PLoS One. 2016 Nov 9;11(11):e0159478. doi: 10.1371/journal.pone.0159478 (PMC5102492; doi:10.1371/journal.pone.0159478)
Supplement: S1 File — The simulation script (angiogenesis.xml) can be used when the two CC3D steppables, RandomBlobInitializer and TCS, are compiled and installed. RandomBlobInitializer is needed to initialize a simulation with a circular blob and this steppable may be replaced with CC3D’s BlobInitalizer. TCS is the steppable that runs the Dll4-Notch genetic network and should be omitted to run simulations with predefined tip cells. (ZIP) [file pone.0159478.s008.zip › RandomBlobInitializer/CMakeLists.txt]

INCLUDE_DIRECTORIES(
${COMPUCELL3D_SOURCE_DIR}/core
${COMPUCELL3D_SOURCE_DIR}
${COMPUCELL3D_SOURCE_DIR}/core/muParser
${COMPUCELL3D_FULL_SOURCE_PATH}/core
)

ADD_COMPUCELL3D_STEPPABLE(RandomFieldInitializer  
	RandomBlobInitializer.cpp	
	RandomInitializerProxy.cpp 
	FieldBuilder.cpp
	LINK_LIBRARIES ${STEPPABLE_DEPENDENCIES})


ADD_COMPUCELL3D_STEPPABLE_HEADERS(RandomFieldInitializer
  RandomBlobInitializer.h
  FieldBuilder.h
  )
