# Supplementary material for: Computational Screening of Tip and Stalk Cell Behavior Proposes a Role for Apelin Signaling in Sprout Progression
Source: PLoS One. 2016 Nov 9;11(11):e0159478. doi: 10.1371/journal.pone.0159478 (PMC5102492; doi:10.1371/journal.pone.0159478)
Supplement: S1 File — The simulation script (angiogenesis.xml) can be used when the two CC3D steppables, RandomBlobInitializer and TCS, are compiled and installed. RandomBlobInitializer is needed to initialize a simulation with a circular blob and this steppable may be replaced with CC3D’s BlobInitalizer. TCS is the steppable that runs the Dll4-Notch genetic network and should be omitted to run simulations with predefined tip cells. (ZIP) [file pone.0159478.s008.zip › RandomBlobInitializer/README.txt]

================
Description
================
The RandomBlobInitializer is a CompuCell3D steppable to initialize a simulation with a blob of cells. First, a single, round cell is generated with the Eden growth algorithm. Then, all cells are splitted into two as many times as specified to generate multiple cells. To prevent cells from sticking to the border of the domain, a border cell can also be added to the initial configuration.

================
Usage
================
To use the RandomBlobInitializer it should be specified in the CC3DML. For this the following syntax is used:

<Steppable Type="RandomFieldInitializer">
	<!-- cell types of the cells in the blob -->
	<types>black,white</types>
	<!-- fraction of cells of each type defined in types -->
	<bias>.5,.5</bias>
	<!-- number of times the cells are divided -->
	<ndiv>7</ndiv>		
	<!-- number of grow steps of the Eden growth algorithm -->
	<growsteps>100</growsteps>
	<!-- neighborhood order of the Eden growth algorithm -->
	<order>1</order>		
	<!-- size of the seed of the Eden growth algorithm -->
	<initBlobSize x="1" y="1" z="1"/>
	<!-- position of the seed of the Eden growth algorithm -->
	<blobPos x="100" y="100" z="1"/>		
	<!-- create a cell of this type at the border of the grid -->
	<borderType>border</borderType>
	<!-- print number of cells and average area for each cell type -->
	<showStats/>
</Steppable>
