# Supplementary material for: Computational Screening of Tip and Stalk Cell Behavior Proposes a Role for Apelin Signaling in Sprout Progression
Source: PLoS One. 2016 Nov 9;11(11):e0159478. doi: 10.1371/journal.pone.0159478 (PMC5102492; doi:10.1371/journal.pone.0159478)
Supplement: S1 File — The simulation script (angiogenesis.xml) can be used when the two CC3D steppables, RandomBlobInitializer and TCS, are compiled and installed. RandomBlobInitializer is needed to initialize a simulation with a circular blob and this steppable may be replaced with CC3D’s BlobInitalizer. TCS is the steppable that runs the Dll4-Notch genetic network and should be omitted to run simulations with predefined tip cells. (ZIP) [file pone.0159478.s008.zip › TCS/TCS.h]

/*************************************************************************
 *    CompuCell - A software framework for multimodel simulations of     *
 * biocomplexity problems Copyright (C) 2003 University of Notre Dame,   *
 *                             Indiana                                   *
 *                                                                       *
 * This program is free software; IF YOU AGREE TO CITE USE OF CompuCell  *
 *  IN ALL RELATED RESEARCH PUBLICATIONS according to the terms of the   *
 *  CompuCell GNU General Public License RIDER you can redistribute it   *
 * and/or modify it under the terms of the GNU General Public License as *
 *  published by the Free Software Foundation; either version 2 of the   *
 *         License, or (at your option) any later version.               *
 *                                                                       *
 * This program is distributed in the hope that it will be useful, but   *
 *      WITHOUT ANY WARRANTY; without even the implied warranty of       *
 *  MERCHANTABILITY or FITNESS FOR A PARTICULAR PURPOSE.  See the GNU    *
 *             General Public License for more details.                  *
 *                                                                       *
 *  You should have received a copy of the GNU General Public License    *
 *     along with this program; if not, write to the Free Software       *
 *      Foundation, Inc., 675 Mass Ave, Cambridge, MA 02139, USA.        *
 *************************************************************************/

#ifndef SaveCells_H
#define SaveCells_H

#include <CompuCell3D/Steppable.h>
#include <CompuCell3D/plugins/NeighborTracker/NeighborTracker.h>
#include <string>
#include <fstream>
#include <map>

template <typename Y> class BasicClassAccessor;

namespace CompuCell3D {
  class Potts3D;
  class CellInventory;

  class TCS : public Steppable

  //~ class DECLSPECIFIER TCS : public Steppable
  {
	Potts3D *potts;
	CellInventory * cellInventoryPtr;
	BasicClassAccessor<NeighborTracker> * neighborTrackerAccessorPtr;
	std::map<int,double> notch;
	std::map<int,double> necd;
	std::map<int,double> decd;
	double th;
	bool save;
	std::string fn;
	int tipID,stalkID,savefreq;
	void setNotch();	
	void updateTypes();
	void updateTypes(int currentStep);
	void setParameters(Simulator *_simulator, CC3DXMLElement *_xmlData);

  public:
	TCS();
	virtual ~TCS();
	void setPotts(Potts3D *potts) {this->potts = potts;}
	
	// SimObject interface
	virtual void init(Simulator *_simulator, CC3DXMLElement *_xmlData=0);
	virtual void extraInit(Simulator *simulator);
	virtual std::string toString();
	// Begin Steppable interface
	virtual void start();
	virtual void step(const unsigned int currentStep);
	virtual void finish();
	// End Steppable interface
  };
};
#endif
