# Supplementary material for: Computational Screening of Tip and Stalk Cell Behavior Proposes a Role for Apelin Signaling in Sprout Progression
Source: PLoS One. 2016 Nov 9;11(11):e0159478. doi: 10.1371/journal.pone.0159478 (PMC5102492; doi:10.1371/journal.pone.0159478)
Supplement: S1 File — The simulation script (angiogenesis.xml) can be used when the two CC3D steppables, RandomBlobInitializer and TCS, are compiled and installed. RandomBlobInitializer is needed to initialize a simulation with a circular blob and this steppable may be replaced with CC3D’s BlobInitalizer. TCS is the steppable that runs the Dll4-Notch genetic network and should be omitted to run simulations with predefined tip cells. (ZIP) [file pone.0159478.s008.zip › angiogenesis.xml]

<?xml version="1.0" ?>
<!-- denovo_extensionretraction_t50 --><!-- identical to TST model			-->
<CompuCell3D>
	<Metadata>    
		<DebugOutputFrequency>500</DebugOutputFrequency>     
	</Metadata> 
    <Potts>
        <Dimensions x="400" y="400" z="1"/>
        <Steps>5001</Steps>
		<CellMotility>
			<MotilityParameters CellType="tip" Motility="50"/>
			<MotilityParameters CellType="stalk" Motility="50"/>
		</CellMotility>
        <Flip2DimRatio>1</Flip2DimRatio>
        <NeighborOrder>4</NeighborOrder>
    </Potts>

    <Plugin Name="CellType">
        <CellType TypeId="0" TypeName="Medium"/>
        <CellType Freeze="" TypeId="1" TypeName="border"/>
        <CellType TypeId="2" TypeName="stalk"/>		
        <CellType TypeId="3" TypeName="tip"/>		
    </Plugin>

 <Plugin Name="PlayerSettings">
    <VisualControl ScreenshotFrequency="10" ScreenUpdateFrequency="10" NoOutput="true" ClosePlayerAfterSimulationDone="false" />
    <Border BorderColor="black" BorderOn="true"/>
	<Cell Type="1" Color="white"/>
    <Cell Type="2" Color="blue"/> 
    <Cell Type="3" Color="red"/> 

 </Plugin>

	<Plugin Name="VolumeFlex">
		<VolumeEnergyParameters CellType="stalk" LambdaVolume="25" TargetVolume="50"/>
		<VolumeEnergyParameters CellType="tip" LambdaVolume="25" TargetVolume="50"/>		
	</Plugin>
    
    <Plugin Name="Contact">
        <NeighborOrder>4</NeighborOrder>    
        <Energy Type1="Medium" Type2="Medium">0</Energy>
        <Energy Type1="Medium" Type2="border">0</Energy>
        <Energy Type1="Medium" Type2="stalk">20</Energy>
        <Energy Type1="Medium" Type2="tip">20</Energy>
        <Energy Type1="border" Type2="border">0</Energy>        
        <Energy Type1="border" Type2="stalk">100</Energy>
        <Energy Type1="stalk" Type2="stalk">40</Energy>
        <Energy Type1="tip" Type2="tip">40</Energy>
        <Energy Type1="stalk" Type2="tip">40</Energy>
        <Energy Type1="border" Type2="tip">100</Energy>
    </Plugin>
		
    <Plugin Name="Chemotaxis">
		<Algorithm>merks</Algorithm>
        <ChemicalField Name="morph" Source="FastDiffusionSolver2DFE">
            <ChemotaxisByType ChemotactTowards="Medium" Lambda="500" Type="stalk"/>		
            <ChemotaxisByType ChemotactTowards="Medium" Lambda="500" Type="tip"/>	
        </ChemicalField>
    </Plugin>

	<Plugin Name="PDESolverCaller">
		<CallPDE ExtraTimesPerMC="14" PDESolverName="FastDiffusionSolver2DFE"/>
	</Plugin>

	<Steppable Type="FastDiffusionSolver2DFE">
        <DiffusionField>
            <DiffusionData>
                <FieldName>morph</FieldName>
                <DiffusionConstant>1e-13</DiffusionConstant>
                <DecayConstant>1e-3</DecayConstant>
				<DoNotDecayIn>stalk</DoNotDecayIn>
				<DoNotDecayIn>tip</DoNotDecayIn>
                <DeltaT>2</DeltaT>
                <DeltaX>2e-6</DeltaX>  
            </DiffusionData>
			<SecretionData>
                <Secretion Type="stalk">1e-3</Secretion>
                <Secretion Type="tip">1e-3</Secretion>
            </SecretionData>		
            <BoundaryConditions>
				<Plane Axis="X">
					<ConstantValue PlanePosition="Min" Value="0"/>
					<ConstantValue PlanePosition="Max" Value="0"/>
				</Plane>
				<Plane Axis="Y">
					<ConstantValue PlanePosition="Min" Value="0"/>
					<ConstantValue PlanePosition="Max" Value="0"/>
				</Plane>
			</BoundaryConditions>			
        </DiffusionField>
    </Steppable>

	<Steppable Type="RandomBlobInitializer">
		<types>stalk</types>
		<bias>1</bias>
		<order>1</order>
		<growsteps>190</growsteps>
		<ndiv>9</ndiv>
		<showStats/>
		<borderType>border</borderType>
	</Steppable>

	<Steppable Type="TCS">
		<stalk dll="1" notch="0.5" type="stalk"/>
		<tip dll="4" notch="0.3" type="tip"/>
		<threshold>0.14</threshold>
	</Steppable>	

</CompuCell3D>
